# Supplementary material for: Differences in Cellular Immune Competence Explain Parasitoid Resistance for Two Coleopteran Species
Source: PLoS One. 2014 Sep 26;9(9):e108795. doi: 10.1371/journal.pone.0108795 (PMC4178244; doi:10.1371/journal.pone.0108795)
Supplement: Table S2 — Raw data for hemocyte counts in G . calmariensis and G . pusilla . The data from each experimental group (non-infested lab-reared larvae, infested lab-reared larvae and non-infested field collected larvae) of the two species are shown in separate excel sheets named accordingly. The tables include image file names, dates for the experiments, sample identification data, geographic origin of the beetles, the raw hemocyte counts subdivided into hemocyte classes and the calculated percentages. On average 850 hemocytes from 3–9 images were counted per individual. (XLSX) [file pone.0108795.s005.xlsx]

## Sheet: G . calm Non-Inf LAB Raw Data
																		Gra	other	all phagocytes	lam prec	phag	lam	prohemocyte	phag	possiblelam	oenocyte
Image	Species	Treatment	Slide no	Individual	Date	Area	No of	No of	Total no	A	B	C	D	E	F	G		%	%	B+E	A	B	C	D	E	F	G
							granulocytes	other cells	of cells									granulocytes	other cells	%	%	%	%	%	%	%	%
calm contr-0039	G.calmar	Non-infested lab	1	1	2013-06-07	Södersjön	215	29	244	5	4		9	9		2		85.5801	14.4199		3.14917	1.27072	0.276243	6.24309	3.14917	0	0.331492		1	ok	1
calm contr-0040	G.calmar	Non-infested lab	1	1	2013-06-07	Södersjön	184	36	220	12	4		13	5		2													1		1
calm contr-0041	G.calmar	Non-infested lab	1	1	2013-06-07	Södersjön	177	37	214	9	3	1	12	12															1		1
calm contr-0042	G.calmar	Non-infested lab	1	1	2013-06-07	Södersjön	124	30	154	7	4	2	17																1		1
calm contr-0043	G.calmar	Non-infested lab	1	1	2013-06-07	Södersjön	97	26	123	4	2		13	7															1		1
calm contr-0044	G.calmar	Non-infested lab	1	1	2013-06-07	Södersjön	139	22	161	2	3	1	11	4		1													1		1
calm contr-0045	G.calmar	Non-infested lab	1	1	2013-06-07	Södersjön	265	32	297	8			16	8															1		1
calm contr-0046	G.calmar	Non-infested lab	1	1	2013-06-07	Södersjön	109	27	136	4	3	1	12	7															1		1
calm contr-0047	G.calmar	Non-infested lab	1	1	2013-06-07	Södersjön	239	22	261	6			10	5		1													1		1
calm contr-0048	G.calmar	Non-infested lab	1	2	2013-06-07	Södersjön	218	50	268	19	2		18	10		1		81.3102	18.6898		6.80796	0.385356	0.0642261	8.41362	2.6975	0	0.32113		1	ok	1
calm contr-0049	G.calmar	Non-infested lab	1	2	2013-06-07	Södersjön	117	25	142	9	2		11	3															1		1
calm contr-0050	G.calmar	Non-infested lab	1	2	2013-06-07	Södersjön	107	25	132	11			8	5		1													1		1
calm contr-0051	G.calmar	Non-infested lab	1	2	2013-06-07	Södersjön	57	27	84	14			9	3		1													1		1
calm contr-0052	G.calmar	Non-infested lab	1	2	2013-06-07	Södersjön	226	40	266	11	2		22	4		1													1		1
calm contr-0053	G.calmar	Non-infested lab	1	2	2013-06-07	Södersjön	116	32	148	8			21	3															1		1
calm contr-0054	G.calmar	Non-infested lab	1	2	2013-06-07	Södersjön	129	29	158	12		1	11	5															1		1
calm contr-0055	G.calmar	Non-infested lab	1	2	2013-06-07	Södersjön	164	29	193	7			19	3															1		1
calm contr-0056	G.calmar	Non-infested lab	1	2	2013-06-07	Södersjön	132	34	166	15			12	6		1													1		1
calm contr-0057	G.calmar	Non-infested lab	1	3	2013-06-07	Södersjön	77	20	97		5		12	3				84.3414	15.6586		2.76993	2.09158	0.0565291	5.59638	4.91803	0	0.226116		1	ok	1
calm contr-0058	G.calmar	Non-infested lab	1	3	2013-06-07	Södersjön	250	45	295	6			11	27		1													1		1
calm contr-0059	G.calmar	Non-infested lab	1	3	2013-06-07	Södersjön	140	33	173	7	5		13	8															1		1
calm contr-0060	G.calmar	Non-infested lab	1	3	2013-06-07	Södersjön	202	34	236	6	2	1	15	9		1													1		1
calm contr-0061	G.calmar	Non-infested lab	1	3	2013-06-07	Södersjön	275	36	311	7	7		10	11		1													1		1
calm contr-0062	G.calmar	Non-infested lab	1	3	2013-06-07	Södersjön	156	22	178	4			9	9															1		1
calm contr-0063	G.calmar	Non-infested lab	1	3	2013-06-07	Södersjön	108	24	132	2	6		13	2		1													1		1
calm contr-0064	G.calmar	Non-infested lab	1	3	2013-06-07	Södersjön
calm contr-0065	G.calmar	Non-infested lab	1	3	2013-06-07	Södersjön	284	63	347	17	12		16	18															1		1
calm contr-0066	G.calmar	Non-infested lab	1	4	2013-06-07	Södersjön	148	19	167	5	2	2	7	3				87.927	12.073		4.8881	0.706714	0.176678	3.00353	3.12132	0	0.176678		1	ok	1
calm contr-0067	G.calmar	Non-infested lab	1	4	2013-06-07	Södersjön	263	17	280	5	2	1	2	6		1													1		1
calm contr-0068	G.calmar	Non-infested lab	1	4	2013-06-07	Södersjön	200	20	220	10			7	3															1		1
calm contr-0070	G.calmar	Non-infested lab	1	4	2013-06-07	Södersjön	163	30	193	17	2		8	3															1		1
calm contr-0071	G.calmar	Non-infested lab	1	4	2013-06-07	Södersjön	178	24	202	6	3		8	7															1		1
calm contr-0072	G.calmar	Non-infested lab	1	4	2013-06-07	Södersjön	141	25	166	13				11		1													1		1
calm contr-0073	G.calmar	Non-infested lab	1	4	2013-06-07	Södersjön	69	10	79	2	3		3	2															1		1
calm contr-0074	G.calmar	Non-infested lab	1	4	2013-06-07	Södersjön	181	28	209	10			10	8															1		1
calm contr-0075	G.calmar	Non-infested lab	1	4	2013-06-07	Södersjön	150	32	182	15			6	10		1													1		1
calm contr-0076	G.calmar	Non-infested lab	2	5	2013-06-07	Södersjön	191	32	223	3	4		17	8				82.6736	17.3264		1.23297	1.68722	0.129786	7.98183	6.16483	0	0.129786		1	ok	1
calm contr-0077	G.calmar	Non-infested lab	2	5	2013-06-07	Södersjön	120	30	150	5	2		15	8															1		1
calm contr-0078	G.calmar	Non-infested lab	2	5	2013-06-07	Södersjön	152	29	181			2	16	10		1													1		1
calm contr-0079	G.calmar	Non-infested lab	2	5	2013-06-07	Södersjön	160	33	193	3	4		11	15															1		1
calm contr-0080	G.calmar	Non-infested lab	2	5	2013-06-07	Södersjön	168	34	202		5		15	14															1		1
calm contr-0081	G.calmar	Non-infested lab	2	5	2013-06-07	Södersjön	137	22	159		3		13	5		1													1		1
calm contr-0082	G.calmar	Non-infested lab	2	5	2013-06-07	Södersjön	131	39	170	4	3		10	22															1		1
calm contr-0083	G.calmar	Non-infested lab	2	5	2013-06-07	Södersjön	74	24	98	1	3		14	6															1		1
calm contr-0084	G.calmar	Non-infested lab	2	5	2013-06-07	Södersjön	141	24	165	3	2		12	7															1		1
calm contr-0085	G.calmar	Non-infested lab	2	6	2013-06-07	Södersjön	87	34	121	4	2		24	4			some samples were dameged but since the total number of counted cells reached 300, the percentages are considered real.	76.7802	23.2198		4.02477	1.85759	0	15.1703	1.85759	0	0.309598		1	ok	1
calm contr-0086	G.calmar	Non-infested lab	2	6	2013-06-07	Södersjön	161	41	202	9	4		25	2		1													1		1
calm contr-0087	G.calmar	Non-infested lab	2	6	2013-06-07	Södersjön
calm contr-0088	G.calmar	Non-infested lab	2	6	2013-06-07	Södersjön
calm contr-0089	G.calmar	Non-infested lab	2	6	2013-06-07	Södersjön
calm contr-0090	G.calmar	Non-infested lab	2	6	2013-06-07	Södersjön
calm contr-0091	G.calmar	Non-infested lab	2	6	2013-06-07	Södersjön
calm contr-0092	G.calmar	Non-infested lab	2	6	2013-06-07	Södersjön
calm contr-0093	G.calmar	Non-infested lab	2	6	2013-06-07	Södersjön
calm contr-0094	G.calmar	Non-infested lab	2	7	2013-06-07	Södersjön											not counted
calm contr-0095	G.calmar	Non-infested lab	2	7	2013-06-07	Södersjön
calm contr-0096	G.calmar	Non-infested lab	2	7	2013-06-07	Södersjön
calm contr-0097	G.calmar	Non-infested lab	2	7	2013-06-07	Södersjön
calm contr-0098	G.calmar	Non-infested lab	2	7	2013-06-07	Södersjön
calm contr-0099	G.calmar	Non-infested lab	2	7	2013-06-07	Södersjön
calm contr-0100	G.calmar	Non-infested lab	2	7	2013-06-07	Södersjön
calm contr-0101	G.calmar	Non-infested lab	2	7	2013-06-07	Södersjön
calm contr-0102	G.calmar	Non-infested lab	2	7	2013-06-07	Södersjön
calm contr-0103	G.calmar	Non-infested lab	2	8	2013-06-07	Södersjön											not counted
calm contr-0104	G.calmar	Non-infested lab	2	8	2013-06-07	Södersjön
calm contr-0105	G.calmar	Non-infested lab	2	8	2013-06-07	Södersjön
calm contr-0106	G.calmar	Non-infested lab	2	8	2013-06-07	Södersjön
calm contr-0107	G.calmar	Non-infested lab	2	8	2013-06-07	Södersjön
calm contr-0108	G.calmar	Non-infested lab	2	8	2013-06-07	Södersjön
calm contr-0109	G.calmar	Non-infested lab	2	8	2013-06-07	Södersjön
calm contr-0110	G.calmar	Non-infested lab	2	8	2013-06-07	Södersjön
calm contr-0111	G.calmar	Non-infested lab	2	8	2013-06-07	Södersjön
calmar 0717_0007	G.calmar	Non-infested lab	3	1	2012-07-17	Iggön	31	10	41		1	1	6	2			The total number of counted cells is around 300, therefore the percentages are realistic.	71.8062	28.1938		1.76211	0.440529	0.440529	20.2643	4.84581	0	0.440529		1	OK	1
calmar 0717_0008	G.calmar	Non-infested lab	3	1	2012-07-17	Iggön	57	21	78	3			13	4		1													1		1
calmar 0717_0009	G.calmar	Non-infested lab	3	1	2012-07-17	Iggön	75	33	108	1			27	5															1		1
calmar 0717_0010	G.calmar	Non-infested lab	3	2	2012-07-17	Iggön	66	59	125	5	2		48	4				62.1622	37.8378		1.62162	2.43243	0	30	3.24324	0	0.540541		1	OK	1
calmar 0717_0011	G.calmar	Non-infested lab	3	2	2012-07-17	Iggön	68	40	108		4		32	4															1		1
calmar 0717_0012	G.calmar	Non-infested lab	3	2	2012-07-17	Iggön	96	41	137	1	3		31	4		2													1		1
calmar 0717_0013	G.calmar	Non-infested lab	3	3	2012-07-17	Iggön	89	17	106	2		2	11	1		1		82.9193	17.0807		3.41615	0.931677	0.621118	10.2484	1.24224	0	0.621118		1	OK	1
calmar 0717_0014	G.calmar	Non-infested lab	3	3	2012-07-17	Iggön	90	23	113	7			12	3		1													1		1
calmar 0717_0015	G.calmar	Non-infested lab	3	3	2012-07-17	Iggön	88	15	103	2	3		10																1		1
calmar 0717_0016	G.calmar	Non-infested lab	3	4	2012-07-17	Iggön	105	42	147	7	4		29	1		1		68.3473	31.6527		4.48179	3.92157	0.280112	20.4482	2.2409	0	0.280112		1	OK	1
calmar 0717_0017	G.calmar	Non-infested lab	3	4	2012-07-17	Iggön	78	37	115	3	5	1	25	3															1		1
calmar 0717_0018	G.calmar	Non-infested lab	3	4	2012-07-17	Iggön	61	34	95	6	5		19	4															1		1
calmar 0717_0019	G.calmar	Non-infested lab	3	5	2012-07-17	Iggön	33	18	51	1	2		15					68.6275	31.3725		1.30719	2.61438	1.30719	24.183	1.96078	0	0		1	OK	1
calmar 0717_0020	G.calmar	Non-infested lab	3	5	2012-07-17	Iggön	52	14	66	1	2		11																1		1
calmar 0717_0021	G.calmar	Non-infested lab	3	5	2012-07-17	Iggön	20	16	36			2	11	3															1		1
calmar 0717_0022	G.calmar	Non-infested lab	3	6	2012-07-17	Iggön	50	20	70	1		1	14	4				65.2482	34.7518		7.0922	0.35461	0.35461	22.3404	4.25532	0	0.35461		1	OK	1
calmar 0717_0023	G.calmar	Non-infested lab	3	6	2012-07-17	Iggön	71	55	126	19			30	6															1		1
calmar 0717_0024	G.calmar	Non-infested lab	3	6	2012-07-17	Iggön	63	23	86		1		19	2		1													1		1
																	Average	76.4769	23.5231		3.54616	1.55786	0.308918	14.4911	3.30806	0	0.310976
																	ST dev	8.84047	8.84047		2.00333	1.09252	0.366722	8.74781	1.47024	0	0.171577
																	n	12	12		12	12	12	12	12	12	12

## Sheet: G calm Non-Inf FIELD Raw Data
																				all phagocytes	lam prec	phag	lam	prohemocyte	phag	possiblelam	oenocyte
Image	Species	Slide no	Individual	Date	Treatment	Area	No of	No of	Total no	A	B	C	D	E	F	G		%	%	B+E	A	B	C	D	E	F	G
							granulocytes	other cells	of cells									granulocytes	other cells	%	%	%	%	%	%	%	%			Formula range
1207-0120	G.calmar	2	4	2012-07-12	non-infested field	Södersjön	30	18	48			1	14	3				78.7736	21.2264	6.25	1.53302	2.83019	0.471698	12.9717	3.41981	0	0.117925		1	ok
1207-0121	G.calmar	2	4	2012-07-12	non-infested field	Södersjön	105	25	130		2		16	7															1
1207-0122	G.calmar	2	4	2012-07-12	non-infested field	Södersjön	69	14	83	2	2		9	1															1
1207-0123	G.calmar	2	4	2012-07-12	non-infested field	Södersjön	77	24	101	8	2		13	1															1
1207-0124	G.calmar	2	4	2012-07-12	non-infested field	Södersjön	61	17	78		4		11	2															1
1207-0125	G.calmar	2	4	2012-07-12	non-infested field	Södersjön	62	15	77			1	10	4															1
1207-0127	G.calmar	2	4	2012-07-12	non-infested field	Södersjön	79	25	104	3	3	1	12	6															1
1207-0128	G.calmar	2	4	2012-07-12	non-infested field	Södersjön	38	18	56		5		10	3															1
1207-0129	G.calmar	2	4	2012-07-12	non-infested field	Södersjön	147	24	171		6	1	15	2		1													1
1207-0148	G.calmar	3	3	2012-07-12	non-infested field	Umeå 1	72	27	99		11		14	2				73.5215	26.4785	9.94624	0.672043	2.55376	0.268817	15.5914	7.39247	0	0.268817		1	ok
1207-0149	G.calmar	3	3	2012-07-12	non-infested field	Umeå 1	43	9	52				9																1
1207-0150	G.calmar	3	3	2012-07-12	non-infested field	Umeå 1	61	17	78	1	3		10	3															1
1207-0151	G.calmar	3	3	2012-07-12	non-infested field	Umeå 1	53	25	78		3		11	11		1													1
1207-0152	G.calmar	3	3	2012-07-12	non-infested field	Umeå 1	91	38	129				20	18															1
1207-0153	G.calmar	3	3	2012-07-12	non-infested field	Umeå 1	53	16	69			1	9	6															1
1207-0154	G.calmar	3	3	2012-07-12	non-infested field	Umeå 1	61	32	93	2			24	6															1
1207-0155	G.calmar	3	3	2012-07-12	non-infested field	Umeå 1	55	15	70	2	2		7	4		1													1
1207-0156	G.calmar	3	3	2012-07-12	non-infested field	Umeå 1	58	18	76			1	12	5															1
0719-0024	G. calmar	9	1	2012-07-19	non-infested field	Iggön	44	15	59				8	7				77.672	22.328		2.1164	0.846561	0.10582	12.381	6.13757	0	0.634921		1	ok
0719-0025	G. calmar	9	1	2012-07-19	non-infested field	Iggön	75	22	97	1			16	3		1													1
0719-0026	G. calmar	9	1	2012-07-19	non-infested field	Iggön	87	22	109	1			16	5															1
0719-0028	G. calmar	9	1	2012-07-19	non-infested field	Iggön	81	20	101	3			12	5															1
0719-0029	G. calmar	9	1	2012-07-19	non-infested field	Iggön	93	26	119			1	19	6															1
0719-0030	G. calmar	9	1	2012-07-19	non-infested field	Iggön	105	33	138	2	5		14	11		1													1
0719-0031	G. calmar	9	1	2012-07-19	non-infested field	Iggön	85	27	112	6			12	6		3													1
0719-0032	G. calmar	9	1	2012-07-19	non-infested field	Iggön	94	35	129	5	3		20	7															1
0719-0033	G. calmar	9	1	2012-07-19	non-infested field	Iggön	70	11	81	2				8		1													1
0719-0053	G. calmar	9	4	2012-07-19	non-infested field	Iggön	45	17	62	2	2		12	1				79.1221	20.8779		2.35546	0.856531	0.321199	13.4904	3.53319	0	0.321199		1	ok
0719-0054	G. calmar	9	4	2012-07-19	non-infested field	Iggön	72	20	92	1	1		15	2		1													1
0719-0055	G. calmar	9	4	2012-07-19	non-infested field	Iggön	78	16	94	2			9	4		1													1
0719-0056	G. calmar	9	4	2012-07-19	non-infested field	Iggön	55	30	85		4		23	2		1													1
0719-0057	G. calmar	9	4	2012-07-19	non-infested field	Iggön	70	14	84	2	1		9	2															1
0719-0058	G. calmar	9	4	2012-07-19	non-infested field	Iggön	76	28	104	3			18	7															1
0719-0059	G. calmar	9	4	2012-07-19	non-infested field	Iggön	64	22	86	2		2	11	7															1
0719-0060	G. calmar	9	4	2012-07-19	non-infested field	Iggön	89	24	113	7		1	14	2															1
0719-0061	G. calmar	9	4	2012-07-19	non-infested field	Iggön	190	24	214	3			15	6															1
0719-0062	G. calmar	9	5	2012-07-19	non-infested field	Iggön	61	16	77	2			8	6				74.7487	25.2513		1.75879	2.51256	0	8.16583	11.0553	0	0.502513		1	ok
0719-0063	G. calmar	9	5	2012-07-19	non-infested field	Iggön	64	29	93		3		15	11															1
0719-0064	G. calmar	9	5	2012-07-19	non-infested field	Iggön	77	33	110	4	2		10	17															1
0719-0065	G. calmar	9	5	2012-07-19	non-infested field	Iggön	68	17	85	4				12		1													1
0719-0066	G. calmar	9	5	2012-07-19	non-infested field	Iggön	44	10	54		2		4	4															1
0719-0067	G. calmar	9	5	2012-07-19	non-infested field	Iggön	70	35	105		4		7	24															1
0719-0068	G. calmar	9	5	2012-07-19	non-infested field	Iggön	76	25	101		3		8	12		2													1
0719-0069	G. calmar	9	5	2012-07-19	non-infested field	Iggön	88	28	116	4	3		8	2		1													1
0719-0070	G. calmar	9	5	2012-07-19	non-infested field	Iggön	47	8	55		3		5																1
0723-0157	G.calmar	1	1	2012-07-23	Non.infested field	Iggön	63	20	83	7		1	10	2				81.3355	18.6645		3.29847	1.85036	0.0804505	8.4473	4.18343	0.0804505	0.724055		1	ok
0723-0158	G.calmar	1	1	2012-07-23	Non.infested field	Iggön	70	15	85		2		12			1													1
0723-0159	G.calmar	1	1	2012-07-23	Non.infested field	Iggön	47	18	65	2	2		6	6		2													1
0723-0160	G.calmar	1	1	2012-07-23	Non.infested field	Iggön	69	11	80		1		6	3		1													1
0723-0150	G.calmar	1	1	2012-07-23	Non.infested field	Iggön	188	37	225	5	3		17	10		2													1
0723-0151	G.calmar	1	1	2012-07-23	Non.infested field	Iggön	182	39	221	10	2		18	9															1
0723-0152	G.calmar	1	1	2012-07-23	Non.infested field	Iggön	146	27	173	2	5		19		1														1
0723-0154	G.calmar	1	1	2012-07-23	Non.infested field	Iggön	140	31	171	4	4		8	15															1
0723-0155	G.calmar	1	1	2012-07-23	Non.infested field	Iggön	106	34	140	11	4		9	7		3													1
0723-0162	G.calmar	1	2	2012-07-23	Non.infested field	Iggön	129	28	157	6	2	1	14	5				85.0871	14.9129		3.97213	1.88153	0.139373	7.87456	0.696864	0	0.418118		1	ok
0723-0163	G.calmar	1	2	2012-07-23	Non.infested field	Iggön	197	21	218	8	3		10																1
0723-0164	G.calmar	1	2	2012-07-23	Non.infested field	Iggön	112	29	141	10			16	3															1
0723-0165	G.calmar	1	2	2012-07-23	Non.infested field	Iggön	122	14	136	7	2	1	3	1		1													1
0723-0166	G.calmar	1	2	2012-07-23	Non.infested field	Iggön	118	25	143	8	2		13			2													1
0723-0167	G.calmar	1	2	2012-07-23	Non.infested field	Iggön	98	16	114	3	2		8			3													1
0723-0168	G.calmar	1	2	2012-07-23	Non.infested field	Iggön	162	33	195	3	10		20																1
0723-0169	G.calmar	1	2	2012-07-23	Non.infested field	Iggön	125	28	153	12	3		12	1															1
0723-0170	G.calmar	1	2	2012-07-23	Non.infested field	Iggön	158	20	178		3		17																1
0723-0172	G.calmar	1	3	2012-07-23	Non.infested field	Iggön	260	38	298	11	2		23	2				85.5137	14.4863		3.50989	0.957243	0	8.48756	1.21251	0	0.319081		1	ok
0723-0173	G.calmar	1	3	2012-07-23	Non.infested field	Iggön	129	17	146	4			9	4															1
0723-0174	G.calmar	1	3	2012-07-23	Non.infested field	Iggön	86	13	99	5	1		7																1
0723-0175	G.calmar	1	3	2012-07-23	Non.infested field	Iggön	263	25	288	1	2		20	2															1
0723-0176	G.calmar	1	3	2012-07-23	Non.infested field	Iggön	123	22	145	7			14	1															1
0723-0177	G.calmar	1	3	2012-07-23	Non.infested field	Iggön	112	35	147	8	3		16	4		4													1
0723-0178	G.calmar	1	3	2012-07-23	Non.infested field	Iggön	90	19	109	10			6	3															1
0723-0179	G.calmar	1	3	2012-07-23	Non.infested field	Iggön	136	27	163	4	2		21																1
0723-0180	G.calmar	1	3	2012-07-23	Non.infested field	Iggön	141	31	172	5	5		17	3		1													1
0723-0192	G.calmar	1	4	2012-07-23	Non.infested field	Iggön	48	7	55	3	2	1		1				83.4234	16.5766		2.97297	1.8018	0.540541	8.46847	2.61261	0	0.18018		1	ok
0723-0228	G.calmar	1	4	2012-07-23	Non.infested field	Iggön	86	24	110	3	3	1	13	3		1													1
0723-0229	G.calmar	1	4	2012-07-23	Non.infested field	Iggön	103	18	121	3	4		11																1
0723-0230	G.calmar	1	4	2012-07-23	Non.infested field	Iggön	106	32	138	5	4	2	12	9															1
0723-0182	G.calmar	1	4	2012-07-23	Non.infested field	Iggön	103	21	124	4	3	1	11	2															1
0723-0184	G.calmar	1	4	2012-07-23	Non.infested field	Iggön	117	23	140	7	2		12	1		1													1
0723-0185	G.calmar	1	4	2012-07-23	Non.infested field	Iggön	115	30	145	8		1	12	9															1
0723-0186	G.calmar	1	4	2012-07-23	Non.infested field	Iggön	151	15	166		1		13	1															1
0723-0187	G.calmar	1	4	2012-07-23	Non.infested field	Iggön	97	14	111		1		10	3															1
																	Average	79.9108	20.0892	8.09812	2.46546	1.78784	0.214211	10.6531	4.47153	0.00893895	0.387423
																	ST dev	4.28592	4.28592	2.61363	1.06251	0.762764	0.19819	2.93753	3.26052	0.0268168	0.20232
																	n	9	9	2	9	9	9	9	9	9	9

## Sheet: G. calm Infested LAB Raw Data
																				all phagocytes	lam prec	phag	lam	prohemocyte	phag	possiblelam	oenocyte			Formula range check
Image	Species	Slide no	Individual	Date	Treatment	Area	No of	No of	Total no	A	B	C	D	E	F	G		%	%	B+E	A	B	C	D	E	F	G
							granulocytes	other cells	of cells									granulocytes	other cells	%	%	%	%	%	%	%	%
0702-0087	G. calmar	1	1	2012-07-06	infested	Södersjön	22	36	58	18	1		17					53.3537	46.6463		11.4329	4.11585	0.914634	27.8963	2.28659	0	0		1	ok	1
0702-0088	G. calmar	1	1	2012-07-06	infested	Södersjön	15	38	53	15	2	1	20																1		1
0702-0089	G. calmar	1	1	2012-07-06	infested	Södersjön	42	26	68	3	10		12	1															1		1
0702-0090	G. calmar	1	1	2012-07-06	infested	Södersjön	16	26	42	8			18																1		1
0702-0091	G. calmar	1	1	2012-07-06	infested	Södersjön	49	17	66	1			16																1		1
0702-0092	G. calmar	1	1	2012-07-06	infested	Södersjön	43	37	80	3	5	1	25	3															1		1
0706-0197	G. calmar	1	1	2012-07-06	infested	Södersjön	67	29	96		2		23	4															1		1
0706-0198	G. calmar	1	1	2012-07-06	infested	Södersjön	58	19	77	1	2	1	14	1															1		1
0706-0199	G. calmar	1	1	2012-07-06	infested	Södersjön	16	24	40	4	2		18																1		1
0706-0200	G. calmar	1	1	2012-07-06	infested	Södersjön	22	54	76	22	3	3	20	6															1		1
07006-0201	G. calmar	1	2	2012-07-06	infested	Södersjön	41	39	80	10	9		18	2				67.9631	32.0369		7.25115	8.04219	0.0659196	15.6229	0.988794	0.0659196	0		1	ok	1
0706-0202	G. calmar	1	2	2012-07-06	infested	Södersjön	61	55	116	24	3		22	6															1		1
0706-0203	G. calmar	1	2	2012-07-06	infested	Södersjön	114	15	129	1	3		11																1		1
0706-0204	G. calmar	1	2	2012-07-06	infested	Södersjön	31	23	54	4	2		16	1															1		1
calmar-0005	G. calmar	1	2	2012-07-06	infested	Södersjön	234	91	325	10	35		43	3															1		1
calmar-0007	G. calmar	1	2	2012-07-06	infested	Södersjön	150	109	259	34	36	1	35	3															1		1
calmar-0008	G. calmar	1	2	2012-07-06	infested	Södersjön	120	41	161	3	11		27																1		1
calmar-0010	G. calmar	1	2	2012-07-06	infested	Södersjön	78	40	118	4	6		29		1														1		1
calmar-0012	G. calmar	1	2	2012-07-06	infested	Södersjön	61	57	118	20	17		20																1		1
calmar-0013	G. calmar	1	2	2012-07-06	infested	Södersjön	141	16	157				16																1		1
0706-0205	G. calmar	1	3	2012-07-06	infested	Södersjön	19	20	39	2	1		16	1				49.3863	50.6137		17.6895	3.2491	0.144404	27.0036	2.52708	0	0		1	ok	1
0706-0206	G. calmar	1	3	2012-07-06	infested	Södersjön	38	28	66	2	4		20	2															1		1
0706-0207	G. calmar	1	3	2012-07-06	infested	Södersjön	14	46	60	15	11	1	19																1		1
0706-0208	G. calmar	1	3	2012-07-06	infested	Södersjön	16	30	46	11	1	1	16	1															1		1
calmar-0016	G. calmar	1	3	2012-07-06	infested	Södersjön	126	119	245	30	15		74																1		1
calmar-0017	G. calmar	1	3	2012-07-06	infested	Södersjön	102	99	201	43	4		50	2															1		1
calmar-0018	G. calmar	1	3	2012-07-06	infested	Södersjön	88	87	175	14			51	22															1		1
calmar-0020	G. calmar	1	3	2012-07-06	infested	Södersjön	120	110	230	64			46																1		1
calmar-0021	G. calmar	1	3	2012-07-06	infested	Södersjön	99	72	171	18	5		46	3															1		1
calmar-0022	G. calmar	1	3	2012-07-06	infested	Södersjön	62	90	152	46	4		36	4															1		1
calmar-0023	G. calmar	1	4	2012-07-06	infested	Södersjön	11	15	26	2		1	10	2				25.5725	74.4275		15.2672	3.43511	1.52672	38.1679	15.6489	0.381679	0		1	ok	1
calmar-0024	G. calmar	1	4	2012-07-06	infested	Södersjön	1	11	12	2			7	2															1		1
calmar-0025	G. calmar	1	4	2012-07-06	infested	Södersjön	10	20	30	9			10	1															1		1
calmar-0026	G. calmar	1	4	2012-07-06	infested	Södersjön	3	10	13	1		1	6	2															1		1
calmar-0027	G. calmar	1	4	2012-07-06	infested	Södersjön	7	38	45	4	2		24	8															1		1
calmar-0028	G. calmar	1	4	2012-07-06	infested	Södersjön	7	33	40	7	3		17	6															1		1
calmar-0029	G. calmar	1	4	2012-07-06	infested	Södersjön	8	29	37	6	3	2	11	7															1		1
calmar-0030	G. calmar	1	4	2012-07-06	infested	Södersjön	5	18	23	8	1		7	2															1		1
calmar-0031	G. calmar	1	4	2012-07-06	infested	Södersjön	15	21	36	1			8	11	1														1		1
calm w 0001	G.calmar	1	1	2012-07-12	infested	Iggön	17	12	29		5		7					62.7451	37.2549		2.49554	6.77362	0	25.3119	1.96078	0.713012	0		1	ok	1
calm w 0002	G.calmar	1	1	2012-07-12	infested	Iggön	38	17	55		4		13																1		1
calm w 0003	G.calmar	1	1	2012-07-12	infested	Iggön	48	28	76	3	4		21																1		1
calm w 0063	G.calmar	1	1	2012-07-12	infested	Iggön	45	18	63	1	5		12																1		1
calm w 0064	G.calmar	1	1	2012-07-12	infested	Iggön	37	34	71	2	5		21	6															1		1
calm w 0065	G.calmar	1	1	2012-07-12	infested	Iggön	44	20	64		4		16																1		1
calm w 0066	G.calmar	1	1	2012-07-12	infested	Iggön	45	22	67	4	1		13		4														1		1
calm w 0067	G.calmar	1	1	2012-07-12	infested	Iggön	42	33	75	3	4		21	5															1		1
calm w 0068	G.calmar	1	1	2012-07-12	infested	Iggön	36	25	61	1	6		18																1		1
1207-0069	G.calmar	1	2	2012-07-12	infested	Iggön	75	28	103	2	3	1	13	7	2			70.68	29.32		4.90524	5.23969	0.557414	15.4961	2.89855	0.222965	0		1	ok	1
1207-0070	G.calmar	1	2	2012-07-12	infested	Iggön	52	23	75	4	2	1	15	1															1		1
1207-0071	G.calmar	1	2	2012-07-12	infested	Iggön	61	27	88	3	6	1	15	2															1		1
1207-0072	G.calmar	1	2	2012-07-12	infested	Iggön	117	45	162	3	17	1	19	5															1		1
1207-0073	G.calmar	1	2	2012-07-12	infested	Iggön	63	25	88	4	4	1	13	3															1		1
1207-0074	G.calmar	1	2	2012-07-12	infested	Iggön	58	31	89	10	2		19																1		1
1207-0075	G.calmar	1	2	2012-07-12	infested	Iggön	53	29	82	4	6		17	2															1		1
1207-0076	G.calmar	1	2	2012-07-12	infested	Iggön	64	34	98	11	1		18	4															1		1
1207-0077	G.calmar	1	2	2012-07-12	infested	Iggön	91	21	112	3	6		10	2															1		1
1207-0078	G.calmar	1	3	2012-07-12	infested	Iggön	64	19	83		4		14	1				73.3444	26.6556		1.15894	3.80795	0.165563	19.3709	1.82119	0.331126	0		1	ok	1
1207-0079	G.calmar	1	3	2012-07-12	infested	Iggön	65	13	78	4	3		2	4															1		1
1207-0080	G.calmar	1	3	2012-07-12	infested	Iggön	31	17	48		3		12	1	1														1		1
1207-0081	G.calmar	1	3	2012-07-12	infested	Iggön	54	18	72		2		14	2															1		1
1207-0082	G.calmar	1	3	2012-07-12	infested	Iggön	67	25	92		5	1	17	2															1		1
1207-0083	G.calmar	1	3	2012-07-12	infested	Iggön	50	22	72		1		19	1	1														1		1
1207-0084	G.calmar	1	3	2012-07-12	infested	Iggön	42	20	62		2		18																1		1
1207-0085	G.calmar	1	3	2012-07-12	infested	Iggön	34	18	52	3	2		13																1		1
1207-0086	G.calmar	1	3	2012-07-12	infested	Iggön	36	9	45		1		8																1		1
1207-0087	G.calmar	1	4	2012-07-12	infested	Iggön	86	7	93	3				4				77.1599	22.8401		3.57498	3.67428	0.0993049	11.3208	3.57498	0.496524	0.0993049		1	ok	1
1207-0088	G.calmar	1	4	2012-07-12	infested	Iggön	126	12	138		3	1	2	5	1														1		1
1207-0089	G.calmar	1	4	2012-07-12	infested	Iggön	108	19	127	4	9		4	2															1		1
1207-0090	G.calmar	1	4	2012-07-12	infested	Iggön	93	45	138	13	6		20	5		1													1		1
1207-0091	G.calmar	1	4	2012-07-12	infested	Iggön	126	50	176	3	6		36	5															1		1
1207-0092	G.calmar	1	4	2012-07-12	infested	Iggön	67	25	92	1	1		15	4	4														1		1
1207-0093	G.calmar	1	4	2012-07-12	infested	Iggön	80	25	105	6	4		9	6															1		1
1207-0094	G.calmar	1	4	2012-07-12	infested	Iggön	50	29	79	2	6		18	3															1		1
1207-0095	G.calmar	1	4	2012-07-12	infested	Iggön	41	18	59	4	2		10	2															1		1
Image	Species	Slide no	Individual	Date	Treatment		No of	No of	Total no	A	B	C	D	E	F	G
							granulocytes	other cells	of cells
1207-0096	G.calmar	2	1	2012-07-12	infested	Umeå 1	111	38	149	2	10		24	2				77.9661	22.0339		1.49935	3.84615	0	11.7992	4.49804	0.195567	0.195567		1	ok	1
1207-0097	G.calmar	2	1	2012-07-12	infested	Umeå 1	122	36	158		11		15	10															1		1
1207-0098	G.calmar	2	1	2012-07-12	infested	Umeå 1	150	36	186	3	8		21	3		1													1		1
1207-0099	G.calmar	2	1	2012-07-12	infested	Umeå 1	151	48	199	2	8		24	13		1													1		1
1207-0100	G.calmar	2	1	2012-07-12	infested	Umeå 1	102	37	139		9		23	5															1		1
1207-0101	G.calmar	2	1	2012-07-12	infested	Umeå 1	116	26	142	2	2		18	4															1		1
1207-0102	G.calmar	2	1	2012-07-12	infested	Umeå 1	179	45	224	11			20	12	2														1		1
1207-0103	G.calmar	2	1	2012-07-12	infested	Umeå 1	147	38	185	3	5		19	10		1													1		1
1207-0104	G.calmar	2	1	2012-07-12	infested	Umeå 1	118	34	152		6		17	10	1														1		1
1207-0105	G.calmar	2	2	2012-07-12	infested	Umeå 1	75	20	95		2		14	4			Fungal infections	69.6	30.4		1.4	3.2	0.8	20.4	4.4	0	0.2		1	ok	1
1207-0106	G.calmar	2	2	2012-07-12	infested	Umeå 1	49	11	60				7	3		1	FUNGI INFESTED EXCLUDED												1		1
1207-0107	G.calmar	2	2	2012-07-12	infested	Umeå 1	22	18	40	1		1	14	2															1		1
1207-0108	G.calmar	2	2	2012-07-12	infested	Umeå 1	27	13	40	2	1	1	8	1															1		1
1207-0109	G.calmar	2	2	2012-07-12	infested	Umeå 1	41	18	59		3		14	1															1		1
1207-0110	G.calmar	2	2	2012-07-12	infested	Umeå 1	37	21	58	2	4		15																1		1
1207-0111	G.calmar	2	2	2012-07-12	infested	Umeå 1	32	22	54		4		14	4															1		1
1207-0112	G.calmar	2	2	2012-07-12	infested	Umeå 1	35	26	61		2	1	16	7															1		1
1207-0113	G.calmar	2	2	2012-07-12	infested	Umeå 1	30	3	33	2		1																	1		1
Image	Species	Slide no	Individual	Date	Treatment		No of	No of	Total no	A	B	C	D	E	F	G
							granulocytes	other cells	of cells
1207-0130	G.calmar	3	1	2012-07-12	infested	Umeå 2	94	16	110	0	3	1	9	3				80.1587	19.8413		2.29277	4.7619	1.0582	8.73016	2.91005	0	0.0881834		1	ok	1
1207-0131	G.calmar	3	1	2012-07-12	infested	Umeå 2	92	28	120	10	7	1	7	3															1		1
1207-0132	G.calmar	3	1	2012-07-12	infested	Umeå 2	35	11	46		3		6	2															1		1
1207-0133	G.calmar	3	1	2012-07-12	infested	Umeå 2	108	37	145	1	6	2	21	7															1		1
1207-0134	G.calmar	3	1	2012-07-12	infested	Umeå 2	83	21	104	4	7	1	6	3															1		1
1207-0135	G.calmar	3	1	2012-07-12	infested	Umeå 2	140	27	167	4	8	1	11	3															1		1
1207-0136	G.calmar	3	1	2012-07-12	infested	Umeå 2	174	21	195	2	7	2	8	2															1		1
1207-0137	G.calmar	3	1	2012-07-12	infested	Umeå 2	73	39	112		9		21	8		1													1		1
1207-0138	G.calmar	3	1	2012-07-12	infested	Umeå 2	110	25	135	5	4	4	10	2															1		1
1207-0144	G.calmar	3	2	2012-07-12	infested	Umeå 2	24	14	38		3		4	7			Fungal infections	58.7678	41.2322		0.473934	5.21327	0	19.6682	15.4028	0.473934	0		1	ok	1
1207-0145	G.calmar	3	2	2012-07-12	infested	Umeå 2	23	12	35		5		4	3			FUNGI INFESTED EXCLUDED												1		1
1207-0146	G.calmar	3	2	2012-07-12	infested	Umeå 2	24	23	47		3		15	5															1		1
1207-0147	G.calmar	3	2	2012-07-12	infested	Umeå 2	33	24	57		4		12	7	1														1		1
1207-0192	G.calmar	3	2	2012-07-12	infested	Umeå 2	35	23	58		2		9	12															1		1
1207-0193	G.calmar	3	2	2012-07-12	infested	Umeå 2	20	15	35		2		9	4															1		1
1207-0194	G.calmar	3	2	2012-07-12	infested	Umeå 2	36	20	56	2			13	5															1		1
1207-0195	G.calmar	3	2	2012-07-12	infested	Umeå 2	32	21	53				9	12															1		1
1207-0196	G.calmar	3	2	2012-07-12	infested	Umeå 2	21	22	43		3		8	10	1														1		1
0719-0001	G. calmar	6	1	2012-07-19	Infested	Iggön	251	47	298	16	4		14	13				84.5253	15.4747		4.8097	1.00376	0.167294	3.84776	5.43706	0.083647	0.125471		1	ok	1
0719-0002	G. calmar	6	1	2012-07-19	Infested	Iggön	214	33	247	6		3	8	16															1		1
0719-0003	G. calmar	6	1	2012-07-19	Infested	Iggön	220	38	258	22	4		7	5															1		1
0719-0004	G. calmar	6	1	2012-07-19	Infested	Iggön	178	22	200	6			4	8	2	2													1		1
0719-0005	G. calmar	6	1	2012-07-19	Infested	Iggön	223	45	268	16		1	9	19															1		1
0719-0006	G. calmar	6	1	2012-07-19	Infested	Iggön	232	58	290	12	5		11	30															1		1
0719-0007	G. calmar	6	1	2012-07-19	Infested	Iggön	212	51	263	17	4		14	16															1		1
0719-0008	G. calmar	6	1	2012-07-19	Infested	Iggön	228	30	258	12	3		8	6		1													1		1
0719-0009	G. calmar	6	1	2012-07-19	Infested	Iggön	263	46	309	8	4		17	17															1		1
0719-0010	G. calmar	6	2	2012-07-19	Infested	Iggön	146	36	182	12	2		10	10		2		77.3633	22.6367		3.21543	1.86495	0.128617	8.93891	8.03859	0.0643087	0.385852		1	ok	1
0719-0011	G. calmar	6	2	2012-07-19	Infested	Iggön	114	51	165	12	5		20	14															1		1
0719-0012	G. calmar	6	2	2012-07-19	Infested	Iggön	105	43	148	7		2	15	19															1		1
0719-0013	G. calmar	6	2	2012-07-19	Infested	Iggön	153	43	196	3			18	21		1													1		1
0719-0014	G. calmar	6	2	2012-07-19	Infested	Iggön	262	63	325	6	12		23	20		2													1		1
0719-0015	G. calmar	6	2	2012-07-19	Infested	Iggön	150	53	203	5	5		20	22		1													1		1
0719-0016	G. calmar	6	2	2012-07-19	Infested	Iggön	114	23	137		2		13	7	1														1		1
0719-0017	G. calmar	6	2	2012-07-19	Infested	Iggön	70	17	87	1			11	5															1		1
0719-0018	G. calmar	6	2	2012-07-19	Infested	Iggön	89	23	112	4	3		9	7															1		1
0719-0310	G. calmar	6	3	2012-07-19	Infested	Iggön	69	43	112	2	3	2	16	20				59.2437	40.7563		3.02521	3.94958	2.01681	13.3613	18.0672	0	0.336134		1	ok	1
0719-0311	G. calmar	6	3	2012-07-19	Infested	Iggön	54	52	106		8	5	20	19															1		1
0719-0020	G. calmar	6	3	2012-07-19	Infested	Iggön	203	83	286	8	8	4	28	35															1		1
0719-0021	G. calmar	6	3	2012-07-19	Infested	Iggön	123	71	194	6	9	2	21	33															1		1
0719-0022	G. calmar	6	3	2012-07-19	Infested	Iggön	76	53	129	5	7	4	14	23															1		1
0719-0023	G. calmar	6	3	2012-07-19	Infested	Iggön	46	65	111	2	4		30	25		4													1		1
0719-0024	G. calmar	6	3	2012-07-19	Infested	Iggön	9	39	48	2	2	6	12	17															1		1
0719-0026	G. calmar	6	3	2012-07-19	Infested	Iggön	61	38	99	4	4		11	19															1		1
0719-0027	G. calmar	6	3	2012-07-19	Infested	Iggön	64	41	105	7	2	1	7	24															1		1
Image	Species	Slide no	Individual	Date	Treatment		No of	No of	Total no	A	B	C	D	E	F	G
							granulocytes	other cells	of cells
0719-0314	G. calmar	7	1	2012-07-19	Infested	Iggön	57	20	77	1		1	12	6				57.6184	42.3816		2.56082	0.768246	0.384123	18.0538	20.4866	0	0.128041		1	ok	1
0719-0315	G. calmar	7	1	2012-07-19	Infested	Iggön	36	36	72				14	22															1		1
0719-0037	G. calmar	7	1	2012-07-19	Infested	Iggön	36	27	63			1	7	19															1		1
0719-0039	G. calmar	7	1	2012-07-19	Infested	Iggön	44	33	77	4			11	17		1													1		1
0719-0040	G. calmar	7	1	2012-07-19	Infested	Iggön	72	42	114	2	3	1	25	11															1		1
0719-0042	G. calmar	7	1	2012-07-19	Infested	Iggön	52	44	96	4			12	28															1		1
0719-0043	G. calmar	7	1	2012-07-19	Infested	Iggön	51	53	104	2			30	21															1		1
0719-0044	G. calmar	7	1	2012-07-19	Infested	Iggön	63	39	102	4			19	16															1		1
0719-0045	G. calmar	7	1	2012-07-19	Infested	Iggön	39	37	76	3	3		11	20															1		1
0719-0316	G. calmar	7	2	2012-07-19	Infested	Iggön	47	15	62				5	10				74.2816	25.7184		1.2931	0.431034	0.574713	11.3506	11.9253	0	0.143678		1	ok	1
0719-0317	G. calmar	7	2	2012-07-19	Infested	Iggön	43	24	67	2		1	7	13		1													1		1
0719-0318	G. calmar	7	2	2012-07-19	Infested	Iggön	19	8	27	2		1	1	4															1		1
0719-0319	G. calmar	7	2	2012-07-19	Infested	Iggön	39	11	50			2	5	4															1		1
0719-0320	G. calmar	7	2	2012-07-19	Infested	Iggön	45	21	66	4	3		9	5															1		1
0719-0136	G. calmar	7	2	2012-07-19	Infested	Iggön	47	21	68	1			11	9															1		1
0719-0138	G. calmar	7	2	2012-07-19	Infested	Iggön	98	20	118				9	11															1		1
0719-0139	G. calmar	7	2	2012-07-19	Infested	Iggön	61	33	94				14	19															1		1
0719-0140	G. calmar	7	2	2012-07-19	Infested	Iggön	118	26	144				18	8															1		1
0719-0321	G. calmar	7	3	2012-07-19	Infested	Iggön	33	10	43	3			3	4				70.0544	29.9456		3.44828	0.181488	0.544465	14.5191	11.2523	0	0		1	ok	1
0719-0322	G. calmar	7	3	2012-07-19	Infested	Iggön	35	19	54	1		2	8	8															1		1
0719-0058	G. calmar	7	3	2012-07-19	Infested	Iggön	27	23	50	3			12	8															1		1
0719-0059	G. calmar	7	3	2012-07-19	Infested	Iggön	66	30	96	3			14	13															1		1
0719-0060	G. calmar	7	3	2012-07-19	Infested	Iggön	56	20	76	4			11	5															1		1
0719-0061	G. calmar	7	3	2012-07-19	Infested	Iggön	45	21	66		1		16	4															1		1
0719-0062	G. calmar	7	3	2012-07-19	Infested	Iggön	42	14	56			1	6	7															1		1
0719-0063	G. calmar	7	3	2012-07-19	Infested	Iggön	38	9	47	3			1	5															1		1
0719-0064	G. calmar	7	3	2012-07-19	Infested	Iggön	44	19	63	2			9	8															1		1
0719-0065	G. calmar	7	4	2012-07-19	Infested	Iggön	157	40	197	4		1	28	6		1		87.328	12.672		2.08828	0	0.142383	7.35643	2.99003	0	0.0949217		1	ok	1
0719-0066	G. calmar	7	4	2012-07-19	Infested	Iggön	186	36	222	3			19	14															1		1
0719-0067	G. calmar	7	4	2012-07-19	Infested	Iggön	160	25	185	7			14	4															1		1
0719-0068	G. calmar	7	4	2012-07-19	Infested	Iggön	246	27	273	6			15	5		1													1		1
0719-0069	G. calmar	7	4	2012-07-19	Infested	Iggön	249	42	291	7			30	5															1		1
0719-0070	G. calmar	7	4	2012-07-19	Infested	Iggön	232	31	263	5		1	14	11															1		1
0719-0071	G. calmar	7	4	2012-07-19	Infested	Iggön	67	9	76			1	5	3															1		1
0719-0072	G. calmar	7	4	2012-07-19	Infested	Iggön	187	20	207	2			12	6															1		1
0719-0073	G. calmar	7	4	2012-07-19	Infested	Iggön	356	37	393	10			18	9															1		1
Image	Species	Slide no	Individual	Date	Treatment		No of	No of	Total no	A	B	C	D	E	F	G
							granulocytes	other cells	of cells
0719-0323	G. calmar	8	1	2012-07-19	Infested	Iggön	67	17	84	5		2	7	3				86.7446	13.2554		2.66407	0	0.584795	8.12216	1.55945	0.259909	0.0649773		1	ok	1
0719-0324	G. calmar	8	1	2012-07-19	Infested	Iggön	91	14	105				11	3															1		1
0719-0325	G. calmar	8	1	2012-07-19	Infested	Iggön	68	18	86			1	14		3														1		1
0719-0074	G. calmar	8	1	2012-07-19	Infested	Iggön	151	26	177	6			16	4															1		1
0719-0075	G. calmar	8	1	2012-07-19	Infested	Iggön	155	31	186	8		4	14	5															1		1
0719-0076	G. calmar	8	1	2012-07-19	Infested	Iggön	239	31	270	4		1	20	6															1		1
0719-0078	G. calmar	8	1	2012-07-19	Infested	Iggön	119	13	132	1		1	10			1													1		1
0719-0079	G. calmar	8	1	2012-07-19	Infested	Iggön	287	31	318	11			17	2	1														1		1
0719-0081	G. calmar	8	1	2012-07-19	Infested	Iggön	158	23	181	6			16	1															1		1
0719-0326	G. calmar	8	2	2012-07-19	Infested	Iggön	106	31	137	3			15	13				75.6359	24.3641		3.21285	0	0.200803	8.5676	12.249	0	0.133869		1	ok	1
0719-0327	G. calmar	8	2	2012-07-19	Infested	Iggön	70	31	101	3		1	11	15		1													1		1
0719-0083	G. calmar	8	2	2012-07-19	Infested	Iggön	78	42	120	6			10	26															1		1
0719-0085	G. calmar	8	2	2012-07-19	Infested	Iggön	89	28	117	3		1	14	10															1		1
0719-0086	G. calmar	8	2	2012-07-19	Infested	Iggön	132	57	189	8		1	18	30															1		1
0719-0087	G. calmar	8	2	2012-07-19	Infested	Iggön	193	51	244	6			16	29															1		1
0719-0088	G. calmar	8	2	2012-07-19	Infested	Iggön	98	23	121	3			10	10															1		1
0719-0089	G. calmar	8	2	2012-07-19	Infested	Iggön	176	45	221	7			21	16		1													1		1
0719-0090	G. calmar	8	2	2012-07-19	Infested	Iggön	188	56	244	9			13	34															1		1
0719-0328	G. calmar	8	3	2012-07-19	Infested	Iggön	54	29	83	2			21	4		2		71.9645	28.0355		1.48075	0	0.0987167	21.619	4.54097	0	0.29615		1	ok	1
0719-0329	G. calmar	8	3	2012-07-19	Infested	Iggön	37	21	58	4			16	1															1		1
0719-0330	G. calmar	8	3	2012-07-19	Infested	Iggön	30	15	45			1	9	5															1		1
0719-0331	G. calmar	8	3	2012-07-19	Infested	Iggön	38	11	49	2			9																1		1
0719-0092	G. calmar	8	3	2012-07-19	Infested	Iggön	142	42	184	1			37	4															1		1
0719-0094	G. calmar	8	3	2012-07-19	Infested	Iggön	108	48	156				32	16															1		1
0719-0098	G. calmar	8	3	2012-07-19	Infested	Iggön	209	53	262	5			36	12															1		1
0719-0099	G. calmar	8	3	2012-07-19	Infested	Iggön	55	31	86				28	2		1													1		1
0719-0100	G. calmar	8	3	2012-07-19	Infested	Iggön	56	34	90	1			31	2															1		1
0719-0332	G. calmar	8	4	2012-07-19	Infested	Iggön	38	25	63	5			13	7				66.3136	33.6864		2.33051	0	0.423729	19.9153	10.5932	0	0.423729		1	ok	1
0719-0333	G. calmar	8	4	2012-07-19	Infested	Iggön	36	21	57			1	12	8															1		1
0719-0334	G. calmar	8	4	2012-07-19	Infested	Iggön	42	32	74	2			10	19		1													1		1
0719-0335	G. calmar	8	4	2012-07-19	Infested	Iggön	37	12	49	1			8	3															1		1
0719-0336	G. calmar	8	4	2012-07-19	Infested	Iggön	45	9	54				8	1															1		1
0719-0337	G. calmar	8	4	2012-07-19	Infested	Iggön	41	18	59	1			15	2															1		1
0719-0338	G. calmar	8	4	2012-07-19	Infested	Iggön	28	21	49	2			12	6		1													1		1
0719-0339	G. calmar	8	4	2012-07-19	Infested	Iggön	27	11	38				8	3															1		1
0719-0340	G. calmar	8	4	2012-07-19	Infested	Iggön	19	10	29			1	8	1															1		1

## Sheet: G. pusilla Non-Inf LAB Raw Data
																		Gra	other	all phagocytes	lam prec	phag	lam	prohemocyte	phag	possiblelam	oenocyte		formula test		testing the sum of other cell types
																														formula range
Image	Species	Treatment	Slide no	Individual	Date	Area	No of	No of	Total no	A	B	C	D	E	F	G		%	%	B+E	A	B	C	D	E	F	G
							granulocytes	other cells	of cells									granulocytes	other cells	%	%	%	%	%	%	%	%
pusilla contr-002	G. pusilla	Non-infested lab	1	1	2013-06-07	Södersjön	19	10	29	2	1	4		3				71.734	28.266		4.98812	1.18765	5.46318	7.36342	9.26366	0	0		1	ok	1
pusilla contr-003	G. pusilla	Non-infested lab	1	1	2013-06-07	Södersjön	38	16	54	3		6	2	5															1
pusilla contr-004	G. pusilla	Non-infested lab	1	1	2013-06-07	Södersjön	29	16	45	3		3	4	6															1
pusilla contr-005	G. pusilla	Non-infested lab	1	1	2013-06-07	Södersjön	28	19	47	4	2	2	5	6															1
pusilla contr-006	G. pusilla	Non-infested lab	1	1	2013-06-07	Södersjön	35	10	45	2		3	3	2															1
pusilla contr-007	G. pusilla	Non-infested lab	1	1	2013-06-07	Södersjön	31	12	43	2		2	4	4															1
pusilla contr-008	G. pusilla	Non-infested lab	1	1	2013-06-07	Södersjön	41	15	56	2			7	6															1
pusilla contr-009	G. pusilla	Non-infested lab	1	1	2013-06-07	Södersjön	52	13	65	3		3	4	3															1
pusilla contr-010	G. pusilla	Non-infested lab	1	1	2013-06-07	Södersjön	29	8	37		2		2	4															1
pusilla contr-011	G. pusilla	Non-infested lab	1	2	2013-06-07	Södersjön	47	34	81				21	13				75.5609	24.4391		3.76603	1.60256	0.0801282	14.4231	4.24679	0	0.320513		1	ok	1
pusilla contr-012	G. pusilla	Non-infested lab	1	2	2013-06-07	Södersjön	124	19	143	2	5		12																1
pusilla contr-013	G. pusilla	Non-infested lab	1	2	2013-06-07	Södersjön	142	40	182	10			25	5															1
pusilla contr-014	G. pusilla	Non-infested lab	1	2	2013-06-07	Södersjön	122	31	153	7	2		17	5															1
pusilla contr-015	G. pusilla	Non-infested lab	1	2	2013-06-07	Södersjön	115	41	156	4	4		26	7															1
pusilla contr-016	G. pusilla	Non-infested lab	1	2	2013-06-07	Södersjön	145	51	196	7	4	1	30	9															1
pusilla contr-017	G. pusilla	Non-infested lab	1	2	2013-06-07	Södersjön	64	16	80	4			8	2		2													1
pusilla contr-018	G. pusilla	Non-infested lab	1	2	2013-06-07	Södersjön	81	39	120	5	2		27	4		1													1
pusilla contr-019	G. pusilla	Non-infested lab	1	2	2013-06-07	Södersjön	103	34	137	8	3		14	8		1													1
pusilla contr-020	G. pusilla	Non-infested lab	1	3	2013-06-07	Södersjön	55	16	71	1			11	3		1		78.6885	21.3115		1.63934	1.7418	1.53689	10.8607	5.43033	0	0.102459		1	ok	1
pusilla contr-021	G. pusilla	Non-infested lab	1	3	2013-06-07	Södersjön	80	19	99	2	2	1	12	2															1
pusilla contr-022	G. pusilla	Non-infested lab	1	3	2013-06-07	Södersjön	78	19	97			7	10	2															1
pusilla contr-023	G. pusilla	Non-infested lab	1	3	2013-06-07	Södersjön	51	25	76				9	16															1
pusilla contr-024	G. pusilla	Non-infested lab	1	3	2013-06-07	Södersjön	50	21	71	2	2		14	3															1
pusilla contr-025	G. pusilla	Non-infested lab	1	3	2013-06-07	Södersjön	146	32	178	3		1	12	16															1
pusilla contr-026	G. pusilla	Non-infested lab	1	3	2013-06-07	Södersjön	70	23	93	1	4	2	12	4															1
pusilla contr-027	G. pusilla	Non-infested lab	1	3	2013-06-07	Södersjön	85	27	112	5	5	3	12	2															1
pusilla contr-028	G. pusilla	Non-infested lab	1	3	2013-06-07	Södersjön	153	26	179	2	4	1	14	5															1
pusilla contr-029	G. pusilla	Non-infested lab	1	4	2013-06-07	Södersjön	70	17	87	3	4		2	7		1		79.6221	20.3779		3.23887	2.2942	0.134953	6.07287	8.50202	0	0.134953		1	ok	1
pusilla contr-030	G. pusilla	Non-infested lab	1	4	2013-06-07	Södersjön	56	21	77	5			7	9															1
pusilla contr-031	G. pusilla	Non-infested lab	1	4	2013-06-07	Södersjön	104	23	127	8	2		8	5															1
pusilla contr-032	G. pusilla	Non-infested lab	1	4	2013-06-07	Södersjön	42	12	54	2			3	7															1
pusilla contr-033	G. pusilla	Non-infested lab	1	4	2013-06-07	Södersjön	46	14	60	2	5		5	2															1
pusilla contr-034	G. pusilla	Non-infested lab	1	4	2013-06-07	Södersjön	57	13	70	1	2		6	4															1
pusilla contr-035	G. pusilla	Non-infested lab	1	4	2013-06-07	Södersjön	120	26	146	2			3	21															1
pusilla contr-036	G. pusilla	Non-infested lab	1	4	2013-06-07	Södersjön	44	14	58	1	2		5	6															1
pusilla contr-037	G. pusilla	Non-infested lab	1	4	2013-06-07	Södersjön	51	11	62		2	1	6	2															1
pusilla contr-003	G. pusilla	Non-infested lab	2	5	2013-06-07	Södersjön	167	45	212	11	3	4	8	19			The total number of counted cells is around 300, therefore the percentages are realistic.	75.3676	24.6324		6.06618	1.28676	1.10294	6.80147	9.375	0	0		1	ok	1
pusilla contr-004	G. pusilla	Non-infested lab	2	5	2013-06-07	Södersjön	112	51	163	12			21	18
pusilla contr-005	G. pusilla	Non-infested lab	2	5	2013-06-07	Södersjön	131	38	169	10	4	2	8	14
pusilla contr-006	G. pusilla	Non-infested lab	2	5	2013-06-07	Södersjön
pusilla contr-007	G. pusilla	Non-infested lab	2	5	2013-06-07	Södersjön
pusilla contr-008	G. pusilla	Non-infested lab	2	5	2013-06-07	Södersjön
pusilla contr-009	G. pusilla	Non-infested lab	2	5	2013-06-07	Södersjön
pusilla contr-010	G. pusilla	Non-infested lab	2	5	2013-06-07	Södersjön
pusilla contr-011	G. pusilla	Non-infested lab	2	5	2013-06-07	Södersjön
pusilla contr-012	G. pusilla	Non-infested lab	2	6	2013-06-07	Södersjön											not counted
pusilla contr-013	G. pusilla	Non-infested lab	2	6	2013-06-07	Södersjön
pusilla contr-014	G. pusilla	Non-infested lab	2	6	2013-06-07	Södersjön
pusilla contr-015	G. pusilla	Non-infested lab	2	6	2013-06-07	Södersjön
pusilla contr-016	G. pusilla	Non-infested lab	2	6	2013-06-07	Södersjön
pusilla contr-017	G. pusilla	Non-infested lab	2	6	2013-06-07	Södersjön
pusilla contr-018	G. pusilla	Non-infested lab	2	6	2013-06-07	Södersjön
pusilla contr-019	G. pusilla	Non-infested lab	2	6	2013-06-07	Södersjön
pusilla contr-020	G. pusilla	Non-infested lab	2	6	2013-06-07	Södersjön
pusilla contr-021	G. pusilla	Non-infested lab	2	7	2013-06-07	Södersjön											not counted
pusilla contr-022	G. pusilla	Non-infested lab	2	7	2013-06-07	Södersjön
pusilla contr-023	G. pusilla	Non-infested lab	2	7	2013-06-07	Södersjön
pusilla contr-024	G. pusilla	Non-infested lab	2	7	2013-06-07	Södersjön
pusilla contr-025	G. pusilla	Non-infested lab	2	7	2013-06-07	Södersjön
pusilla contr-026	G. pusilla	Non-infested lab	2	7	2013-06-07	Södersjön
pusilla contr-027	G. pusilla	Non-infested lab	2	7	2013-06-07	Södersjön
pusilla contr-028	G. pusilla	Non-infested lab	2	7	2013-06-07	Södersjön
pusilla contr-029	G. pusilla	Non-infested lab	2	7	2013-06-07	Södersjön
pusilla contr-030	G. pusilla	Non-infested lab	2	8	2013-06-07	Södersjön											not counted
pusilla contr-031	G. pusilla	Non-infested lab	2	8	2013-06-07	Södersjön
pusilla contr-032	G. pusilla	Non-infested lab	2	8	2013-06-07	Södersjön
pusilla contr-033	G. pusilla	Non-infested lab	2	8	2013-06-07	Södersjön
pusilla contr-034	G. pusilla	Non-infested lab	2	8	2013-06-07	Södersjön
pusilla contr-035	G. pusilla	Non-infested lab	2	8	2013-06-07	Södersjön
pusilla contr-036	G. pusilla	Non-infested lab	2	8	2013-06-07	Södersjön
pusilla contr-037	G. pusilla	Non-infested lab	2	8	2013-06-07	Södersjön
pusilla contr-038	G. pusilla	Non-infested lab	2	8	2013-06-07	Södersjön
pusilla 0717_0025	G.pusilla	Non-infested lab	3	7	2012-07-17	Iggön	28	31	59	5	2	2	14	8			The total number of counted cells is around 300, therefore the percentages are realistic.	62.8049	37.1951		4.87805	1.21951	1.21951	20.122	9.7561	0	0		1	ok	1
pusilla 0717_0026	G.pusilla	Non-infested lab	3	7	2012-07-17	Iggön	34	18	52	2			13	3
pusilla 0717_0027	G.pusilla	Non-infested lab	3	7	2012-07-17	Iggön	41	12	53	1			6	5
pusilla 0717_0028	G.pusilla	Non-infested lab	3	8	2012-07-17	Iggön	31	23	54	5	3		11	3		1		53.8043	46.1957		8.69565	6.52174	0.543478	17.3913	10.8696	0	2.17391		1	ok	1
pusilla 0717_0029	G.pusilla	Non-infested lab	3	8	2012-07-17	Iggön	34	29	63	4	6		11	8
pusilla 0717_0030	G.pusilla	Non-infested lab	3	8	2012-07-17	Iggön	34	33	67	7	3	1	10	9		3
pusilla 0717_0031	G.pusilla	Non-infested lab	3	9	2012-07-17	Iggön	51	37	88	6	2	1	22	5	1			59.0164	40.9836		7.78689	1.63934	0.819672	21.3115	7.78689	0.409836	1.22951		1	ok	1
pusilla 0717_0032	G.pusilla	Non-infested lab	3	9	2012-07-17	Iggön	48	32	80	9			17	4		2
pusilla 0717_0033	G.pusilla	Non-infested lab	3	9	2012-07-17	Iggön	45	31	76	4	2	1	13	10		1
pusilla 0717_0035	G.pusilla	Non-infested lab	3	10	2012-07-17	Iggön	21	22	43	6	4		10	2				50.7772	49.2228		12.9534	3.62694	0	23.8342	8.80829	0	0		1	ok	1
pusilla 0717_0036	G.pusilla	Non-infested lab	3	10	2012-07-17	Iggön	23	31	54	9	3		11	8
pusilla 0717_0178	G.pusilla	Non-infested lab	3	10	2012-07-17	Iggön	54	42	96	10			25	7
pusilla 0717_0037	G.pusilla	Non-infested lab	3	11	2012-07-17	Iggön	62	41	103	7		1	26	6		1		59.7315	40.2685		6.71141	1.34228	0.671141	24.1611	6.37584	0	1.00671		1	ok	1
pusilla 0717_0038	G.pusilla	Non-infested lab	3	11	2012-07-17	Iggön	52	47	99	6		1	25	13		2
pusilla 0717_0039	G.pusilla	Non-infested lab	3	11	2012-07-17	Iggön	64	32	96	7	4		21
pusilla 0717_0040	G.pusilla	Non-infested lab	3	12	2012-07-17	Iggön	55	31	86	6	3		13	7		2		56.1798	43.8202		7.86517	2.80899	0	15.1685	12.9213	0	5.05618		1	ok	1
pusilla 0717_0041	G.pusilla	Non-infested lab	3	12	2012-07-17	Iggön	23	20	43				7	9		4
pusilla 0717_0042	G.pusilla	Non-infested lab	3	12	2012-07-17	Iggön	22	27	49	8	2		7	7		3
																	Average	65.7534	34.2466		6.23537	2.29744	1.05199	15.2282	8.48508	0.0372578	0.911294		1
																	ST dev	10.6448	10.6448		3.10002	1.59455	1.55502	6.75208	2.46405	0.12357	1.54313		0
																	n	11	11		11	11	11	11	11	11	11		43

## Sheet: G pusilla Non-Inf FIELD RawData
																				all phagocytes	lam prec	phag	lam	prohemocyte	phag	possiblelam	oenocyte		Formula test	formula range
Image	Species	Slide no	Individual	Date	Treatment	Area	No of	No of	Total no	A	B	C	D	E	F	G		%	%	B+E	A	B	C	D	E	F	G
							granulocytes	other cells	of cells									granulocytes	other cells	%	%	%	%	%	%	%	%
0719-0059 red ch	G.pusilla	4	1	2012-07-19	Non-infested field	Iggön	64	31	95		3		22	6				49.0263	50.9737		7.78923	1.14548	0.114548	26.3459	15.0057	0	0.801833		1	ok
0719-0060 red ch	G.pusilla	4	1	2012-07-19	Non-infested field	Iggön	29	49	78	6			13	28		2													1
0719-0061 red ch	G.pusilla	4	1	2012-07-19	Non-infested field	Iggön	91	90	181	16			48	26															1
0719-0062 red ch	G.pusilla	4	1	2012-07-19	Non-infested field	Iggön	67	72	139	6	5		50	11															1
0719-0057	G.pusilla	4	1	2012-07-19	Non-infested field	Iggön	29	47	76	9			18	17		3													1
0719-0058	G.pusilla	4	1	2012-07-19	Non-infested field	Iggön	41	27	68	6			13	8															1
0719-0272	G.pusilla	4	1	2012-07-19	Non-infested field	Iggön	44	33	77	2	2		24	5															1
0719-0273	G.pusilla	4	1	2012-07-19	Non-infested field	Iggön	28	66	94	11			25	30		2													1
0719-0274	G.pusilla	4	1	2012-07-19	Non-infested field	Iggön	35	30	65	12		1	17																1
0719-0074	G.pusilla	4	3	2012-07-19	Non-infested field	Iggön	36	25	61	12			5	7		1		74.0431	25.9569		11.7225	2.27273	0.478469	2.63158	8.49282	0	0.358852		1	ok
0719-0075	G.pusilla	4	3	2012-07-19	Non-infested field	Iggön	69	26	95	17		2	1	6															1
0719-0076	G.pusilla	4	3	2012-07-19	Non-infested field	Iggön	118	43	161	27	5		4	7															1
0719-0077	G.pusilla	4	3	2012-07-19	Non-infested field	Iggön	112	20	132	9	2			9															1
0719-0078	G.pusilla	4	3	2012-07-19	Non-infested field	Iggön	26	8	34		1		2	5															1
0719-0079	G.pusilla	4	3	2012-07-19	Non-infested field	Iggön	32	7	39				3	4															1
0719-0080	G.pusilla	4	3	2012-07-19	Non-infested field	Iggön	128	32	160	12	5	1		14															1
0719-0082	G.pusilla	4	3	2012-07-19	Non-infested field	Iggön	72	40	112	14	4	1	5	14		2													1
0719-0083	G.pusilla	4	3	2012-07-19	Non-infested field	Iggön	26	16	42	7	2		2	5															1
0719-0084	G.pusilla	4	4	2012-07-19	Non-infested field	Iggön	47	8	55	1			4	3				67.6106	32.3894		3.53982	0.176991	4.60177	10.0885	13.9823	0	0		1	ok
0719-0086	G.pusilla	4	4	2012-07-19	Non-infested field	Iggön	33	20	53	4		2	4	10															1
0719-0087	G.pusilla	4	4	2012-07-19	Non-infested field	Iggön	43	30	73	2		4	9	15															1
0719-0088	G.pusilla	4	4	2012-07-19	Non-infested field	Iggön	58	37	95			1	10	26															1
0719-0089	G.pusilla	4	4	2012-07-19	Non-infested field	Iggön	43	8	51	2	1	1		4															1
0719-0090	G.pusilla	4	4	2012-07-19	Non-infested field	Iggön	31	13	44	3		5	4	1															1
0719-0091	G.pusilla	4	4	2012-07-19	Non-infested field	Iggön	41	29	70	4		4	11	10															1
0719-0092	G.pusilla	4	4	2012-07-19	Non-infested field	Iggön	19	25	44			6	11	8															1
0719-0094	G.pusilla	4	4	2012-07-19	Non-infested field	Iggön	67	13	80	4		3	4	2															1
0719-0107	G.pusilla	5	2	2012-07-19	Non-infested field	Iggön	72	77	149	32	5	2	22	16				59.0801	40.9199		21.8081	1.74465	0.793021	11.6574	4.67883	0.0793021	0.158604		1	ok
0719-0108	G.pusilla	5	2	2012-07-19	Non-infested field	Iggön	95	63	158	27	3		21	12															1
0719-0111	G.pusilla	5	2	2012-07-19	Non-infested field	Iggön	112	127	239	105		2	15	5															1
0719-0113	G.pusilla	5	2	2012-07-19	Non-infested field	Iggön	62	35	97	21	2		12																1
0719-0281	G.pusilla	5	2	2012-07-19	Non-infested field	Iggön	76	36	112	10	2	1	21	1		1													1
0719-0282	G.pusilla	5	2	2012-07-19	Non-infested field	Iggön	83	28	111	2	4	1	20			1													1
0719-0283	G.pusilla	5	2	2012-07-19	Non-infested field	Iggön	40	18	58	2			15	1															1
0719-0284	G.pusilla	5	2	2012-07-19	Non-infested field	Iggön	112	100	212	58	4	3	21	14															1
0719-0285	G.pusilla	5	2	2012-07-19	Non-infested field	Iggön	93	32	125	18	2	1		10	1														1
0719-0118	G.pusilla	5	3	2012-07-19	Non-infested field	Iggön	33	13	46	1			7	5				65.109	34.891		7.32087	0.623053	0.778816	13.2399	11.0592	0	0.311526		1	ok
0719-0122	G.pusilla	5	3	2012-07-19	Non-infested field	Iggön	20	28	48	6			19	3															1
0719-0286	G.pusilla	5	3	2012-07-19	Non-infested field	Iggön	14	8	22	1		3	4																1
0719-0287	G.pusilla	5	3	2012-07-19	Non-infested field	Iggön	29	12	41			2	7	2		1													1
0719-0288	G.pusilla	5	3	2012-07-19	Non-infested field	Iggön	55	22	77	9			7	5		1													1
0719-0289	G.pusilla	5	3	2012-07-19	Non-infested field	Iggön	53	16	69	3			5	8															1
0719-0290	G.pusilla	5	3	2012-07-19	Non-infested field	Iggön	68	31	99	4			14	13															1
0719-0291	G.pusilla	5	3	2012-07-19	Non-infested field	Iggön	74	56	130	18	4		10	24															1
0719-0292	G.pusilla	5	3	2012-07-19	Non-infested field	Iggön	72	38	110	5			12	11															1
0719-0134	G.pusilla	5	5	2012-07-19	Non-infested field	Iggön	109	64	173	8		1	47	8				65.2364	34.7636		5.6	0.145455	0.509091	21.6727	6.54545	0	0.436364		1	ok
0719-0135	G.pusilla	5	5	2012-07-19	Non-infested field	Iggön	55	22	77	2			17	3															1
0719-0136	G.pusilla	5	5	2012-07-19	Non-infested field	Iggön	104	71	175	6		1	53	11															1
0719-0138	G.pusilla	5	5	2012-07-19	Non-infested field	Iggön	97	71	168	14			34	23		2													1
0719-0140	G.pusilla	5	5	2012-07-19	Non-infested field	Iggön	115	42	157	10	2		26	4															1
0719-0299	G.pusilla	5	5	2012-07-19	Non-infested field	Iggön	67	36	103	2			29	5															1
0719-0300	G.pusilla	5	5	2012-07-19	Non-infested field	Iggön	48	37	85	2			28	5		2													1
0719-0301	G.pusilla	5	5	2012-07-19	Non-infested field	Iggön	166	74	240	19		4	34	16		1													1
0719-0302	G.pusilla	5	5	2012-07-19	Non-infested field	Iggön	136	61	197	14		1	30	15		1													1
0719-0145	G.pusilla	5	6	2012-07-19	Non-infested field	Iggön	49	74	123	35		2	33	4				54.698	45.302		18.5682	0.111857	0.447427	22.3714	3.57942	0	0.223714		1	ok
0719-0149	G.pusilla	5	6	2012-07-19	Non-infested field	Iggön	67	30	97	9		1	15	5															1
0719-0303	G.pusilla	5	6	2012-07-19	Non-infested field	Iggön	54	59	113	28			26	5															1
0719-0304	G.pusilla	5	6	2012-07-19	Non-infested field	Iggön	45	34	79	12			17	5															1
0719-0305	G.pusilla	5	6	2012-07-19	Non-infested field	Iggön	48	28	76	6			19	3															1
0719-0306	G.pusilla	5	6	2012-07-19	Non-infested field	Iggön	52	26	78	5			17	4															1
0719-0307	G.pusilla	5	6	2012-07-19	Non-infested field	Iggön	41	15	56		1		12			2													1
0719-0308	G.pusilla	5	6	2012-07-19	Non-infested field	Iggön	61	58	119	26		1	25	6															1
0719-0309	G.pusilla	5	6	2012-07-19	Non-infested field	Iggön	72	81	153	45			36																1
0723-0277	G.pusilla	5	1	2012-07-23	Non-infested field	Södersjön	47	35	82	1	2	1	21					52.7253	47.2747		4.33815	6.67408	0.222469	25.8065	9.12125	0	0		1	ok
0723-0279	G.pusilla	5	1	2012-07-23	Non-infested field	Södersjön	40	36	76	3	10		16	7															1
0723-0280	G.pusilla	5	1	2012-07-23	Non-infested field	Södersjön	52	49	101	7	5		27	10															1
0723-0281	G.pusilla	5	1	2012-07-23	Non-infested field	Södersjön	50	39	89		6		23	10															1
0723-0282	G.pusilla	5	1	2012-07-23	Non-infested field	Södersjön	59	57	116	9	7		21	20															1
0723-0283	G.pusilla	5	1	2012-07-23	Non-infested field	Södersjön	52	45	97	6	5	1	25	8															1
0723-0284	G.pusilla	5	1	2012-07-23	Non-infested field	Södersjön	69	61	130	3	9		39	10															1
0723-0285	G.pusilla	5	1	2012-07-23	Non-infested field	Södersjön	63	59	122	7	6		37	9															1
0723-0286	G.pusilla	5	1	2012-07-23	Non-infested field	Södersjön	42	44	86	3	10		23	8															1
0723-0288	G.pusilla	5	2	2012-07-23	Non-infested field	Södersjön	46	111	157	42	10		34	25				41.2121	58.7879		17.4747	5.55556	0	24.2424	10.9091	0	0.606061		1	ok
0723-0292	G.pusilla	5	2	2012-07-23	Non-infested field	Södersjön	47	61	108	19	9		17	16															1
0723-0293	G.pusilla	5	2	2012-07-23	Non-infested field	Södersjön	55	86	141	25	14		31	16															1
0723-0294	G.pusilla	5	2	2012-07-23	Non-infested field	Södersjön	40	40	80	3	2		33	2															1
0723-0295	G.pusilla	5	2	2012-07-23	Non-infested field	Södersjön	69	84	153	32	8		28	15		1													1
0723-0286	G.pusilla	5	2	2012-07-23	Non-infested field	Södersjön	43	66	109	23	5		25	10		3													1
0723-0297	G.pusilla	5	2	2012-07-23	Non-infested field	Södersjön	36	50	86	15	4		20	11															1
0723-0298	G.pusilla	5	2	2012-07-23	Non-infested field	Södersjön	17	48	65	11	3		23	9		2													1
0723-0299	G.pusilla	5	2	2012-07-23	Non-infested field	Södersjön	55	36	91	3			29	4															1
0723-0301	G.pusilla	5	3	2012-07-23	Non-infested field	Södersjön	51	18	69	4	2	1	4	7				77.9716	22.0284		4.6892	5.01636	0.327154	6.32497	5.12541	0	0.545256		1	ok
0723-0302	G.pusilla	5	3	2012-07-23	Non-infested field	Södersjön	142	13	155	5	3		5																1
0723-0303	G.pusilla	5	3	2012-07-23	Non-infested field	Södersjön	117	52	169	12	11		9	16		4													1
0723-0305	G.pusilla	5	3	2012-07-23	Non-infested field	Södersjön	83	15	98	4	4		5	2															1
0723-0306	G.pusilla	5	3	2012-07-23	Non-infested field	Södersjön	55	15	70	2	3		5	5															1
0723-0307	G.pusilla	5	3	2012-07-23	Non-infested field	Södersjön	111	21	132	4	9		3	5															1
0723-0309	G.pusilla	5	3	2012-07-23	Non-infested field	Södersjön	57	31	88	5	4	1	16	5															1
0723-0310	G.pusilla	5	3	2012-07-23	Non-infested field	Södersjön	64	23	87	3	4		11	4		1													1
0723-0311	G.pusilla	5	3	2012-07-23	Non-infested field	Södersjön	35	14	49	4	6	1		3															1
0723-0312	G.pusilla	5	4	2012-07-23	Non-infested field	Södersjön	116	61	177	24	8		15	14		4		67.4248	32.5752		10.8584	2.86134	0.513573	10.6383	7.48349	0	0.513573		1	ok
0723-0314	G.pusilla	5	4	2012-07-23	Non-infested field	Södersjön	115	50	165	17	3	2	15	13															1
0723-0315	G.pusilla	5	4	2012-07-23	Non-infested field	Södersjön	102	45	147	11	7		13	14															1
0723-0316	G.pusilla	5	4	2012-07-23	Non-infested field	Södersjön	98	48	146	16	5		14	11		2													1
0723-0317	G.pusilla	5	4	2012-07-23	Non-infested field	Södersjön	111	35	146	11	2		13	9															1
0723-0318	G.pusilla	5	4	2012-07-23	Non-infested field	Södersjön	79	54	133	21	4	1	13	15															1
0723-0319	G.pusilla	5	4	2012-07-23	Non-infested field	Södersjön	131	26	157	3	4	2	15	1		1													1
0723-0320	G.pusilla	5	4	2012-07-23	Non-infested field	Södersjön	97	62	159	24	3	2	20	13															1
0723-0321	G.pusilla	5	4	2012-07-23	Non-infested field	Södersjön	70	63	133	21	3		27	12															1

## Sheet: G pusilla Infested LAB Raw Data
																				all phagocytes	lam prec	phag	lam	prohemocyte	phag	possiblelam	oenocyte			Formula Range Check	Other Cell sum Check
Image	Species	Slide no	Individual	Date	Treatment	Area	No of	No of	Total no	A	B	C	D	E	F	G		%	%	B+E	A	B	C	D	E	F	G
							granulocytes	other cells	of cells									granulocytes	other cells	%	%	%	%	%	%	%	%
0607-0032	G. pusilla	2	1	2012-07-06	Infested lab	Södersjön	18	48	66	14	2	1	21	10				56.3499	43.6501		16.8209	5.04626	0.841043	11.3541	9.58789	0	0		1	OK	1
0607-0033	G. pusilla	2	1	2012-07-06	Infested lab	Södersjön	107	47	154	17	7	1	14	8															1		1
0607-0034	G. pusilla	2	1	2012-07-06	Infested lab	Södersjön	87	46	133	16	12		10	8															1		1
0607-0035	G. pusilla	2	1	2012-07-06	Infested lab	Södersjön	91	62	153	30	6	4	9	13															1		1
0607-0036	G. pusilla	2	1	2012-07-06	Infested lab	Södersjön	57	38	95	15	7		9	7															1		1
0607-0037	G. pusilla	2	1	2012-07-06	Infested lab	Södersjön	75	54	129	8	3	1	27	15															1		1
0607-0038	G. pusilla	2	1	2012-07-06	Infested lab	Södersjön	80	85	165	33	5	1	21	25															1		1
0607-0039	G. pusilla	2	1	2012-07-06	Infested lab	Södersjön	64	63	127	32	8		11	12															1		1
0607-0040	G. pusilla	2	1	2012-07-06	Infested lab	Södersjön	91	76	167	35	10	2	13	16															1		1
0607-0041	G. pusilla	2	2	2012-07-06	Infested lab	Södersjön	88	45	133	2	6	23	6	8				62.963	37.037		2.17865	3.7037	19.1721	8.16993	3.81264	0	0		1	ok	1
0607-0042	G. pusilla	2	2	2012-07-06	Infested lab	Södersjön	78	28	106			21	5	2															1		1
0607-0043	G. pusilla	2	2	2012-07-06	Infested lab	Södersjön	79	38	117	2	4	23	7	2															1		1
0607-0044	G. pusilla	2	2	2012-07-06	Infested lab	Södersjön	88	46	134	2	3	25	12	4															1		1
0607-0045	G. pusilla	2	2	2012-07-06	Infested lab	Södersjön	57	48	105	6	5	21	8	8															1		1
0607-0046	G. pusilla	2	2	2012-07-06	Infested lab	Södersjön	58	43	101	2	6	19	13	3															1		1
0607-0047	G. pusilla	2	2	2012-07-06	Infested lab	Södersjön	54	34	88	2	2	16	10	4															1		1
0607-0048	G. pusilla	2	2	2012-07-06	Infested lab	Södersjön	41	32	73	3	5	16	5	3															1		1
0607-0049	G. pusilla	2	2	2012-07-06	Infested lab	Södersjön	35	26	61	1	3	12	9	1															1		1
0607-0050	G. pusilla	2	3	2012-07-06	Infested lab	Södersjön	39	22	61	6	2		10	4				46.789	53.211		14.4168	14.4168	0	15.3342	9.04325	0	0		1	ok	1
0607-0051	G. pusilla	2	3	2012-07-06	Infested lab	Södersjön	47	39	86	2	23		12	2															1		1
0607-0052	G. pusilla	2	3	2012-07-06	Infested lab	Södersjön	32	42	74	7	13		14	8															1		1
0607-0053	G. pusilla	2	3	2012-07-06	Infested lab	Södersjön	40	35	75	4	12		14	5															1		1
0607-0054	G. pusilla	2	3	2012-07-06	Infested lab	Södersjön	23	23	46	7	2		5	9															1		1
0607-0055	G. pusilla	2	3	2012-07-06	Infested lab	Södersjön	28	37	65	15	4		11	7															1		1
0607-0058	G. pusilla	2	3	2012-07-06	Infested lab	Södersjön	54	68	122	20	15		15	18															1		1
0607-0060	G. pusilla	2	3	2012-07-06	Infested lab	Södersjön	49	76	125	35	14		19	8															1		1
0607-0061	G. pusilla	2	3	2012-07-06	Infested lab	Södersjön	45	64	109	14	25		17	8															1		1
0607-0062	G. pusilla	2	4	2012-07-06	Infested lab	Södersjön	116	34	150	5	15	1	10	3				58.0234	41.9766		7.7577	9.45802	1.59405	15.5154	7.43889	0.10627	0.10627		1	ok	1
0607-0063	G. pusilla	2	4	2012-07-06	Infested lab	Södersjön	66	50	116	8	12	1	22	7															1		1
0607-0064	G. pusilla	2	4	2012-07-06	Infested lab	Södersjön	56	62	118	14	16	3	21	7		1													1		1
0607-0065	G. pusilla	2	4	2012-07-06	Infested lab	Södersjön	44	51	95	9	12		18	12															1		1
0607-0066	G. pusilla	2	4	2012-07-06	Infested lab	Södersjön	88	36	124	2	5	1	21	6	1														1		1
0607-0067	G. pusilla	2	4	2012-07-06	Infested lab	Södersjön	43	34	77	7	9		14	4															1		1
0706-0209	G. pusilla	2	4	2012-07-06	Infested lab	Södersjön	51	42	93	15	3	3	8	13															1		1
0706-0210	G. pusilla	2	4	2012-07-06	Infested lab	Södersjön	50	54	104	9	14	4	18	9															1		1
0706-0211	G. pusilla	2	4	2012-07-06	Infested lab	Södersjön	32	32	64	4	3	2	14	9															1		1
0719-0272	G.pusilla	2	1	2012-07-19	Infested lab	Iggön	83	42	125	5	2		21	14				67.3709	32.6291		6.4554	2.93427	0.352113	14.4366	8.4507	0	0		1	ok	1
0719-0273	G.pusilla	2	1	2012-07-19	Infested lab	Iggön	131	49	180	8		1	30	10															1		1
0719-0274	G.pusilla	2	1	2012-07-19	Infested lab	Iggön	106	59	165	13	5		27	14															1		1
0719-0276	G.pusilla	2	1	2012-07-19	Infested lab	Iggön
0719-0242	G.pusilla	2	1	2012-07-19	Infested lab	Iggön	31	14	45	5			3	6															1		1
0719-0243	G.pusilla	2	1	2012-07-19	Infested lab	Iggön	42	28	70	6	3	1	9	9															1		1
0719-0244	G.pusilla	2	1	2012-07-19	Infested lab	Iggön	53	22	75	3	2		9	8															1		1
0719-0245	G.pusilla	2	1	2012-07-19	Infested lab	Iggön	73	30	103	7	4	1	12	6															1		1
0719-0246	G.pusilla	2	1	2012-07-19	Infested lab	Iggön	55	34	89	8	9		12	5															1		1
0719-0277	G.pusilla	2	2	2012-07-19	Infested lab	Iggön	18	19	37	10		4		5				52.2814	47.7186		13.308	1.90114	12.7376	4.56274	14.6388	0	0.570342		1	ok	1
0719-0279	G.pusilla	2	2	2012-07-19	Infested lab	Iggön	48	39	87	7	2	15	5	10															1		1
0719-0282	G.pusilla	2	2	2012-07-19	Infested lab	Iggön	35	40	75	13	2	9	5	11															1		1
0719-0285	G.pusilla	2	2	2012-07-19	Infested lab	Iggön	32	31	63	9	3	8	1	10															1		1
0719-0247	G.pusilla	2	2	2012-07-19	Infested lab	Iggön	14	9	23			4	1	4															1		1
0719-0248	G.pusilla	2	2	2012-07-19	Infested lab	Iggön	14	4	18	1		2				1													1		1
0719-0249	G.pusilla	2	2	2012-07-19	Infested lab	Iggön	28	30	58	7		7	3	13															1		1
0719-0250	G.pusilla	2	2	2012-07-19	Infested lab	Iggön	54	34	88	10		10	5	7		2													1		1
0719-0251	G.pusilla	2	2	2012-07-19	Infested lab	Iggön	32	45	77	13	3	8	4	17															1		1
0719-0294	G.pusilla	2	3	2012-07-19	Infested lab	Iggön	50	32	82	5	2	9	6	10				65.1911	34.8089		5.23139	0.402414	12.4748	4.62777	11.0664	0	1.00604		1	ok	1
0719-0007	G.pusilla	2	3	2012-07-19	Infested lab	Iggön	45	29	74	3		9		17															1		1
0719-0008	G.pusilla	2	3	2012-07-19	Infested lab	Iggön	57	20	77	1		6	5	8															1		1
0719-0009	G.pusilla	2	3	2012-07-19	Infested lab	Iggön	34	33	67	6		12	2	10		3													1		1
1719-0252	G.pusilla	2	3	2012-07-19	Infested lab	Iggön	30	12	42	2		5	1	4															1		1
1719-0253	G.pusilla	2	3	2012-07-19	Infested lab	Iggön	35	7	42	1		4	2																1		1
1719-0254	G.pusilla	2	3	2012-07-19	Infested lab	Iggön	19	14	33	3		3	4	4															1		1
1719-0255	G.pusilla	2	3	2012-07-19	Infested lab	Iggön	15	12	27	2		8	2																1		1
1719-0257	G.pusilla	2	3	2012-07-19	Infested lab	Iggön	39	14	53	3		6	1	2		2													1		1
0719-0010	G.pusilla	2	4	2012-07-19	Infested lab	Iggön	41	33	74	6		19	2	6				56.1873	43.8127		10.7023	0.167224	17.0569	2.17391	13.7124	0	0		1	ok	1
0719-0011	G.pusilla	2	4	2012-07-19	Infested lab	Iggön	26	18	44	2		5	2	9															1		1
0719-0012	G.pusilla	2	4	2012-07-19	Infested lab	Iggön	25	14	39			9	2	3															1		1
0719-0013	G.pusilla	2	4	2012-07-19	Infested lab	Iggön	36	41	77	12		24	1	4															1		1
0719-0014	G.pusilla	2	4	2012-07-19	Infested lab	Iggön	30	23	53	5		11	1	6															1		1
0719-0015	G.pusilla	2	4	2012-07-19	Infested lab	Iggön	31	23	54	5		8		10															1		1
0719-0016	G.pusilla	2	4	2012-07-19	Infested lab	Iggön	53	36	89	10		10	2	14															1		1
0719-0017	G.pusilla	2	4	2012-07-19	Infested lab	Iggön	54	50	104	11		8	3	28															1		1
0719-0018	G.pusilla	2	4	2012-07-19	Infested lab	Iggön	40	24	64	13	1	8		2															1		1
Image	Species	Slide no	Individual	Date	Treatment		No of	No of	Total no	A	B	C	D	E	F	G
							granulocytes	other cells	of cells
0719-0019	G.pusilla	3	1	2012-07-19	Infested lab	Iggön	41	35	76	19	3	1	4	8				62.9457	37.0543		16.4341	3.41085	3.56589	3.10078	9.6124	0.775194	0.155039		1	ok	1
0719-0021	G.pusilla	3	1	2012-07-19	Infested lab	Iggön	33	23	56	8	2	2	6	4	1														1		1
0719-0022	G.pusilla	3	1	2012-07-19	Infested lab	Iggön	66	32	98	13	2	8		9															1		1
0719-0024	G.pusilla	3	1	2012-07-19	Infested lab	Iggön	51	26	77	13		3		8	2														1		1
0719-0025	G.pusilla	3	1	2012-07-19	Infested lab	Iggön	69	36	105	19	4	1	2	10															1		1
0719-0027	G.pusilla	3	1	2012-07-19	Infested lab	Iggön	40	17	57	4	3	1	1	7		1													1		1
0719-0058	G.pusilla	3	1	2012-07-19	Infested lab	Iggön	35	19	54	10	3		3	3															1		1
0719-0059	G.pusilla	3	1	2012-07-19	Infested lab	Iggön	37	32	69	12	2	7	3	8															1		1
0719-0060	G.pusilla	3	1	2012-07-19	Infested lab	Iggön	34	19	53	8	3		1	5	2														1		1
0719-0028	G.pusilla	3	2	2012-07-19	Infested lab	Iggön	26	14	40	5	3		2	4				56.1856	43.8144		18.5567	3.86598	0.515464	8.24742	11.8557	0	0.773196		1	ok	1
0719-0029	G.pusilla	3	2	2012-07-19	Infested lab	Iggön	25	17	42	7		1	3	6															1		1
0719-0030	G.pusilla	3	2	2012-07-19	Infested lab	Iggön	29	21	50	10			3	7		1													1		1
0719-0031	G.pusilla	3	2	2012-07-19	Infested lab	Iggön	30	21	51	11			3	6		1													1		1
0719-0032	G.pusilla	3	2	2012-07-19	Infested lab	Iggön	22	18	40	6	2		5	5															1		1
0719-0033	G.pusilla	3	2	2012-07-19	Infested lab	Iggön	15	6	21	1	2			3															1		1
0719-0035	G.pusilla	3	2	2012-07-19	Infested lab	Iggön	28	41	69	21	4		9	7															1		1
0719-0036	G.pusilla	3	2	2012-07-19	Infested lab	Iggön	22	14	36	4	3		2	4		1													1		1
0719-0261	G.pusilla	3	2	2012-07-19	Infested lab	Iggön	21	18	39	7	1	1	5	4															1		1
0719-0037	G.pusilla	3	3	2012-07-19	Infested lab	Iggön	31	24	55	10	4		1	9				53.0572	46.9428		14.0039	4.93097	2.5641	3.35306	20.7101	0.197239	1.18343		1	ok	1
0719-0039	G.pusilla	3	3	2012-07-19	Infested lab	Iggön	27	41	68	12	3	4	4	17		1													1		1
0719-0041	G.pusilla	3	3	2012-07-19	Infested lab	Iggön	21	31	52	10	4	3	3	7		4													1		1
0719-0042	G.pusilla	3	3	2012-07-19	Infested lab	Iggön	28	17	45	3	1	3		10															1		1
0719-0045	G.pusilla	3	3	2012-07-19	Infested lab	Iggön	29	22	51	3	3		1	14		1													1		1
0719-0062	G.pusilla	3	3	2012-07-19	Infested lab	Iggön	15	14	29	6	2			6															1		1
0719-0063	G.pusilla	3	3	2012-07-19	Infested lab	Iggön	34	40	74	10	4	3	4	19															1		1
0719-0064	G.pusilla	3	3	2012-07-19	Infested lab	Iggön	39	30	69	10	4		2	13	1														1		1
0719-0065	G.pusilla	3	3	2012-07-19	Infested lab	Iggön	45	19	64	7			2	10															1		1
0719-0048	G.pusilla	3	4	2012-07-19	Infested lab	Iggön	32	28	60	10		1		17				56.7404	43.2596		13.4809	2.01207	3.42052	4.62777	19.1147	0	0.603622		1	ok	1
0719-0050	G.pusilla	3	4	2012-07-19	Infested lab	Iggön	28	32	60	12		2		18															1		1
0719-0051	G.pusilla	3	4	2012-07-19	Infested lab	Iggön	25	13	38	3	3		2	5															1		1
0719-0066	G.pusilla	3	4	2012-07-19	Infested lab	Iggön	43	37	80	18		2	3	12		2													1		1
0719-0067	G.pusilla	3	4	2012-07-19	Infested lab	Iggön	40	37	77	4	2	6	2	23															1		1
0719-0068	G.pusilla	3	4	2012-07-19	Infested lab	Iggön	30	19	49	4	2	3	4	6															1		1
0719-0069	G.pusilla	3	4	2012-07-19	Infested lab	Iggön	32	12	44	2	1	3	3	3															1		1
0719-0070	G.pusilla	3	4	2012-07-19	Infested lab	Iggön	27	26	53	12			3	10		1													1		1
0719-0071	G.pusilla	3	4	2012-07-19	Infested lab	Iggön	25	11	36	2	2		6	1															1		1
0723-0052	G.pusilla	6	1	2012-07-23	Infested lab	Södersjön	42	70	112	23	3		29	15				39.4582	60.5418		11.4252	2.94464	0.353357	28.2686	16.9611	0	0.588928		1	ok	1
0723-0053	G.pusilla	6	1	2012-07-23	Infested lab	Södersjön	55	60	115	15	2		22	19		2													1		1
0723-0054	G.pusilla	6	1	2012-07-23	Infested lab	Södersjön	17	38	55	7	2		20	9															1		1
0723-0055	G.pusilla	6	1	2012-07-23	Infested lab	Södersjön	47	53	100	5			32	16															1		1
0723-0056	G.pusilla	6	1	2012-07-23	Infested lab	Södersjön	49	49	98	5		1	23	20															1		1
0723-0057	G.pusilla	6	1	2012-07-23	Infested lab	Södersjön	27	45	72	3			34	6		2													1		1
0723-0058	G.pusilla	6	1	2012-07-23	Infested lab	Södersjön	45	88	133	23	5		40	20															1		1
0723-0059	G.pusilla	6	1	2012-07-23	Infested lab	Södersjön	27	46	73	9	5		18	13		1													1		1
0723-0060	G.pusilla	6	1	2012-07-23	Infested lab	Södersjön	26	65	91	7	8	2	22	26															1		1
0723-0064	G.pusilla	6	2	2012-07-23	Infested lab	Södersjön	36	21	57	11	1		2	7				54.7591	45.2409		15.0411	3.64277	1.52761	6.58049	17.9788	0	0.470035		1	ok	1
0723-0065	G.pusilla	6	2	2012-07-23	Infested lab	Södersjön	80	44	124	14	4	3	7	16															1		1
0723-0066	G.pusilla	6	2	2012-07-23	Infested lab	Södersjön	59	66	125	29	6	1	4	26															1		1
0723-0067	G.pusilla	6	2	2012-07-23	Infested lab	Södersjön	43	47	90	20	2	3	7	13		2													1		1
0723-0068	G.pusilla	6	2	2012-07-23	Infested lab	Södersjön	41	42	83	10	5	4	7	15		1													1		1
0723-0069	G.pusilla	6	2	2012-07-23	Infested lab	Södersjön	79	55	134	16	6	2	6	24		1													1		1
0723-0070	G.pusilla	6	2	2012-07-23	Infested lab	Södersjön	36	33	69	7			6	20															1		1
0723-0071	G.pusilla	6	2	2012-07-23	Infested lab	Södersjön	46	38	84	11	2		7	18															1		1
0723-0072	G.pusilla	6	2	2012-07-23	Infested lab	Södersjön	46	39	85	10	5		10	14															1		1
0723-0074	G.pusilla	6	3	2012-07-23	Infested lab	Södersjön	77	35	112	5	2		22	6				66.8831	33.1169		4.26716	1.48423	0.278293	19.0167	7.97774	0	0.0927644		1	ok	1
0723-0075	G.pusilla	6	3	2012-07-23	Infested lab	Södersjön	94	47	141	8	3		29	7															1		1
0723-0076	G.pusilla	6	3	2012-07-23	Infested lab	Södersjön	56	40	96	5	1		28	6															1		1
0723-0077	G.pusilla	6	3	2012-07-23	Infested lab	Södersjön	114	48	162	5	2	1	23	17															1		1
0723-0078	G.pusilla	6	3	2012-07-23	Infested lab	Södersjön	58	31	89	3		1	19	8															1		1
0723-0079	G.pusilla	6	3	2012-07-23	Infested lab	Södersjön	47	38	85	6	2		20	10															1		1
0723-0080	G.pusilla	6	3	2012-07-23	Infested lab	Södersjön	87	40	127	7	4	1	19	8		1													1		1
0723-0081	G.pusilla	6	3	2012-07-23	Infested lab	Södersjön	121	48	169	7			27	14															1		1
0723-0082	G.pusilla	6	3	2012-07-23	Infested lab	Södersjön	67	30	97		2		18	10															1		1
0723-0090	G.pusilla	6	4	2012-07-23	Infested lab	Södersjön	81	77	158	28	6	4	22	17				56.0034	43.9966		12.0069	3.17324	2.91595	13.9794	11.4065	0	0.51458		1	ok	1
0723-0091	G.pusilla	6	4	2012-07-23	Infested lab	Södersjön	110	87	197	32	4	7	21	23															1		1
0723-0094	G.pusilla	6	4	2012-07-23	Infested lab	Södersjön	60	84	144	26	6	2	22	25		3													1		1
0723-0084	G.pusilla	6	4	2012-07-23	Infested lab	Södersjön	38	28	66	2	1	4	16	5															1		1
0723-0085	G.pusilla	6	4	2012-07-23	Infested lab	Södersjön	80	55	135	13	4	6	17	15															1		1
0723-0086	G.pusilla	6	4	2012-07-23	Infested lab	Södersjön	66	68	134	12	7	3	23	20		3													1		1
0723-0087	G.pusilla	6	4	2012-07-23	Infested lab	Södersjön	107	49	156	19	3	3	11	13															1		1
0723-0088	G.pusilla	6	4	2012-07-23	Infested lab	Södersjön	62	33	95	4	2	4	12	11															1		1
0723-0089	G.pusilla	6	4	2012-07-23	Infested lab	Södersjön	49	32	81	4	4	1	19	4															1		1
